# Supplementary material for: Chemical imaging reveals diverse functions of tricarboxylic acid metabolites in root growth and development
Source: Nat Commun. 2023 May 4;14:2567. doi: 10.1038/s41467-023-38150-z (PMC10160030; doi:10.1038/s41467-023-38150-z)
Supplement: Supplementary file 3 — Source Data [file 41467_2023_38150_MOESM3_ESM.xlsx]

## Sheet: Fig. 2c
	aconitate			succinate
X Distance from root tip (0-4 mm)	Avg Gray Value (AU)	St Dev	n	Avg Gray Value (AU)	St Dev	n	two-tailed t-Test P-value
0	68.688	15.0926	10	64.4986	12.3253	10	0.505231
0.03846	77.756	19.6483	10	74.808	9.41683	10	0.673831
0.07692	80.5826	21.309	10	80.56	12.9112	10	0.997736
0.11538	85.448	24.8672	10	89.6573	14.1534	10	0.647363
0.15385	89.1026	27.3354	10	96.7653	16.1946	10	0.455545
0.19231	93.2027	28.9176	10	102.635	16.7262	10	0.38373
0.23077	96.456	31.2627	10	106.708	15.6601	10	0.366097
0.26923	99.3507	32.915	10	109.519	14.6181	10	0.383755
0.30769	100.027	33.0698	10	111.577	13.9193	10	0.322154
0.34615	100.756	32.8061	10	114.047	11.501	10	0.242309
0.38462	101.511	32.8084	10	119.357	10.6531	10	0.119189
0.42308	101.312	32.0946	10	122.083	10.624	10	0.067843
0.46154	101.965	31.4019	10	124.083	10.8185	10	0.0495229
0.5	103.285	31.7982	10	125.829	10.0938	10	0.0465874
0.53846	105.057	31.7402	10	127.1	11.3478	10	0.0533297
0.57692	105.565	31.4717	10	127.559	11.1931	10	0.0518729
0.61538	104.635	31.2568	10	127.715	11.9651	10	0.0427174
0.65385	103.087	30.1602	10	127.543	13.0849	10	0.0302348
0.69231	102.961	29.3502	10	128.292	12.6885	10	0.0220715
0.73077	104.043	29.0156	10	129.069	11.3575	10	0.0205287
0.76923	104.247	29.246	10	130.315	11.3758	10	0.0171017
0.80769	105.612	28.6056	10	131.409	11.9357	10	0.0169234
0.84615	107.111	28.6329	10	132.045	12.4519	10	0.0211602
0.88462	107.884	28.6213	10	132.301	13.1665	10	0.0246977
0.92308	107.672	28.3693	10	132.136	13.0556	10	0.0233882
0.96154	108.899	28.2838	10	133.131	13.1805	10	0.0244537
1	108.397	26.7967	10	133.935	13.8381	10	0.0153617
1.03846	108.835	27.1929	10	133.713	13.7408	10	0.0187885
1.07692	110.991	27.711	10	134.192	14.2034	10	0.0299997
1.11538	111.52	27.7127	10	133.791	16.6969	10	0.0430551
1.15385	111.312	28.6779	10	134.831	16.0375	10	0.0361996
1.19231	111.38	29.3404	10	135.86	15.2615	10	0.0309608
1.23077	111.545	29.8869	10	135.849	15.0163	10	0.0337756
1.26923	111.029	30.6771	10	135.86	14.2641	10	0.0322278
1.30769	111.884	31.5098	10	135.863	13.7159	10	0.0405804
1.34615	113.463	32.5551	10	135.167	13.9898	10	0.0686064
1.38462	113.987	32.7496	10	134.381	14.7168	10	0.0892557
1.42308	116.153	32.8535	10	133.579	15.6003	10	0.147105
1.46154	117.611	32.8732	10	132.905	15.1407	10	0.198083
1.5	118.791	32.5794	10	132.348	14.3064	10	0.243858
1.53846	117.843	33.0789	10	131.983	13.1064	10	0.224924
1.57692	117.903	32.9116	10	130.601	12.8953	10	0.270836
1.61538	118.781	32.9877	10	127.901	15.0769	10	0.436887
1.65385	118.932	33.0542	10	128.412	15.6772	10	0.423247
1.69231	118.624	32.6867	10	129.265	15.1102	10	0.362428
1.73077	118.824	32.7481	10	129.464	14.5719	10	0.36031
1.76923	118.983	32.8482	10	128.168	14.2123	10	0.427648
1.80769	120.163	34.8659	10	125.845	13.455	10	0.636419
1.84615	120.38	35.3	10	125.132	12.5598	10	0.693096
1.88462	122.177	35.6661	10	125.137	12.8399	10	0.807754
1.92308	123.333	35.1266	10	126.399	14.4354	10	0.801431
1.96154	121.975	35.0628	10	125.513	13.7741	10	0.76983
2	120.425	35.3014	10	124.353	13.1282	10	0.745357
2.03846	119.387	34.2286	10	122.604	13.5572	10	0.785431
2.07692	119.659	32.9112	10	121.417	12.9016	10	0.876735
2.11538	119.567	33.02	10	121.855	11.5772	10	0.838504
2.15385	117.921	32.6142	10	122.707	10.3393	10	0.663543
2.19231	117.517	31.8193	10	122.183	11.2909	10	0.667345
2.23077	118.368	31.7151	10	119.728	11.2263	10	0.899691
2.26923	118.321	32.2444	10	117.165	9.10428	10	0.914327
2.30769	118.607	32.6824	10	116.1	8.31228	10	0.816823
2.34615	118.344	32.964	10	116	7.54721	10	0.82897
2.38462	117.667	32.9237	10	115.412	7.61369	10	0.835264
2.42308	118.007	32.6398	10	114.521	8.67828	10	0.747936
2.46154	116.996	31.5741	10	113.671	9.04164	10	0.752521
2.5	116.249	32.5024	10	112.117	8.78323	10	0.702495
2.53846	115.821	32.0329	10	109.72	10.0727	10	0.572682
2.57692	116.111	30.5429	10	109.141	10.446	10	0.503459
2.61538	115.915	29.6687	10	108.34	11.688	10	0.462265
2.65385	115.161	27.6434	10	107.3	11.8771	10	0.419471
2.69231	116.144	26.1129	10	104.432	10.4667	10	0.20452
2.73077	115.244	25.3622	10	103.357	11.4965	10	0.193783
2.76923	112.701	25.3876	10	102.193	11.7916	10	0.250629
2.80769	111.56	26.4397	10	101.017	11.2308	10	0.260976
2.84615	110.365	29.0704	10	98.5107	10.3767	10	0.240253
2.88462	110.871	29.2611	10	96.732	10.4838	10	0.167471
2.92308	109.984	30.0615	10	96.988	10.0821	10	0.211299
2.96154	109.567	29.9239	10	96.036	10.9166	10	0.195872
3	110.784	31.1655	10	95.8134	11.4785	10	0.171144
3.03846	111.168	32.2225	10	94.4947	10.9067	10	0.138564
3.07692	110.84	32.1164	10	93.2506	11.9867	10	0.122065
3.11538	111.083	33.3531	10	91.82	12.5263	10	0.104497
3.15385	110.796	33.5484	10	89.5254	14.3015	10	0.0816518
3.19231	110.592	33.2591	10	88.172	14.9501	10	0.0676573
3.23077	110.529	33.0459	10	87.7106	16.3264	10	0.0659514
3.26923	108.647	32.7438	10	86.8653	17.5793	10	0.0802961
3.30769	108.363	34.1545	10	85.0147	17.407	10	0.0700465
3.34615	106.388	34.4819	10	83.7734	17.6024	10	0.0812252
3.38462	104.769	33.6235	10	81.7333	18.3504	10	0.0733331
3.42308	104.927	33.4391	10	80.5786	18.6598	10	0.0595835
3.46154	105.548	35.2349	10	80.3253	17.7264	10	0.058274
3.5	106.247	34.9363	10	80.3374	17.7949	10	0.0511077
3.53846	105.512	34.3314	10	79.7067	18.0827	10	0.049792
3.57692	104.156	34.3292	10	78.32	17.6221	10	0.0484234
3.61538	102.951	33.1081	10	78.0493	18.6145	10	0.0527826
3.65385	102.949	32.3445	10	77.6506	19.2932	10	0.0477642
3.69231	102.144	32.5022	10	77.3347	19.0199	10	0.0517523
3.73077	101.452	32.7955	10	76.8346	18.627	10	0.0537363
3.76923	101.349	33.4774	10	75.736	19.102	10	0.0499524
3.80769	99.9893	33.0423	10	75.7867	19.9862	10	0.062968
3.84615	100.927	33.4275	10	76.2293	20.1991	10	0.0608594
3.88462	100.367	33.8262	10	76.632	19.7522	10	0.0713725
3.92308	101.143	35.7581	10	78.0586	18.7498	10	0.0873513
3.96154	101.447	35.848	10	77.8106	17.8613	10	0.078393
4	101.941	34.6474	10	76.56	16.5934	10	0.0511493

## Sheet: Fig. 2e
Primary root length (cm)
Cont	10mM ACO	10mM SUC
21.7	12.2	17.1
23	13.8	19.3
16.8	14	3
23.2	21.2	21.2
15.6	9.1	10
16.3	21.6	3.4
13.7	9.8	26.3
19.8	8.1	10.4
22.9	9.3	18.7
19.5	18.7	15.5
23	14	11.6
13.7	10.4	12.2
22.5	11.9	6.5
28.1	10.5	20
25.4	15.1	8.7
26	16.1	12.1
21.4	8.1	21.9
24.5	13.9	22.4
23.6	13.5
25.3
23.3
18.9
24.2
13.9
24.8

## Sheet: Fig. 3a
Enzyme		AGI gene code	Mer_0	Mer_1	Mer_2	Elong_0	Elong_1	Elong_2	Mat_0	Mat_1	Mat_2
Aconitase	ACO1	AT4G35830	174.746	145.875	143.153	192.78	185.768	194.001	130.188	132.975	142.542
Aconitase	ACO2	At4G26970	34.3577	37.4088	27.7164	180.469	227.954	189.634	312.584	344.732	276.563	108.047	101.283	93.1278	189.64	205.203	194.507	224.857	242.281	214.579
Aconitase	ACO3	At2G05710	115.036	120.564	108.514	195.67	201.886	199.886	231.799	249.136	224.632
NAD+-dependent Isocitrate dehydrogenase	IDH-I	At4g35260	110.392	117.316	102.007	228.804	268.019	227.62	188.813	258.309	194.369
NAD+-dependent Isocitrate dehydrogenase	IDH-II	At2g17130	19.9267	25.9915	26.6192	104.23	134.09	119.902	194.784	232.648	179.596
NAD+-dependent Isocitrate dehydrogenase	IDH-V	At5g03290	78.5417	77.3938	69.0006	183.588	238.574	196.256	258.503	259.941	234.159
NAD+-dependent Isocitrate dehydrogenase	IDH-VI	At3g09810	35.9746	38.5931	29.0329	85.4162	101.282	85.2166	99.7421	110.81	92.2308	61.2088	64.8236	56.6649	150.51	185.491	157.249	185.461	215.427	175.089
Isocitrate dehydrogenase	ICDH	AT1G54340	16.3577	14.5481	11.7832	20.2229	19.5001	18.1244	45.5984	43.164	43.9976
NADP+-dependent Isocitrate dehydrogenase	IDH-Like	At5g14590	45.6733	46.7483	45.4614	21.0862	19.8907	19.9737	19.9143	20.2459	16.7456
Oxoglutarate dehydrogenase	E1-OGDH1	At3g55410	78.9616	75.1775	68.2675	92.9417	99.7599	87.8842	82.5047	104.651	80.6098
Oxoglutarate dehydrogenase	E1-OGDH2	At5g65750	21.6076	23.2342	19.9438	30.7485	26.7742	30.5843	16.9652	16.9655	16.8975	35.9822	37.9369	33.4135	43.2034	46.4394	41.0139	39.2131	45.3125	37.0337
Oxoglutarate dehydrogenase	E2-OGDH1	At4g26910	4.60249	8.23224	7.69428	12.3146	17.4424	12.3792	13.2703	18.091	15.8624
Oxoglutarate dehydrogenase	E2-OGDH2	At5g55070	38.7573	45.1036	37.7484	36.8089	41.781	33.2078	44.1123	41.5426	34.7649
Succinyl-CoA ligase	SCL-1	At5G08300	95.0451	113.749	95.167	115.199	113.681	115.24	111.778	113.779	101.969
Succinyl-CoA ligase	SCL-2	At5G23250	41.01	49.2151	42.9609	25.513	23.2695	23.6962	9.62084	9.39184	9.73321	170.138	173.398	149.171	136.407	142.514	136.423	108.414	112.575	98.1614
Succinyl-CoA ligase	SCL-3	At2G20420	374.358	357.231	309.386	268.508	290.591	270.333	203.843	214.555	182.782
Succinate dehydrogenase	SDH1-1	At5g66760	165.199	161.516	118.099	207.457	216.652	201.386	263.097	274.855	221.725
Succinate dehydrogenase	SDH1-2	AT2G18450	4.02801	4.8933	4.13406	12.6585	14.7476	20.6448	3.73096	5.16258	4.58027
Succinate dehydrogenase	SDH2-1	AT3G27380	108.873	99.966	75.7361	249.338	292.266	225.964	465.578	470.437	341.285
Succinate dehydrogenase	SDH2-2	At5g40650	189.764	171.82	153.183	213.131	270.524	235.845	167.559	190.388	151.077
Succinate dehydrogenase	SDH3-1	At5g09600	37.1895	42.769	37.5791	57.0225	57.987	63.0464	57.7157	59.8701	60.4163	133.529	141.365	116.194	174.108	200.085	182.993	207.809	212.784	182.893
Succinate dehydrogenase	SDH3-2	AT4G32210	28.047	34.7762	31.7265	48.1336	52.4586	54.6259	43.6968	51.565	48.2086
Succinate dehydrogenase	SDH4	At2g46505	60.7217	81.1968	68.9078	120.196	138.427	125.26	138.61	134.221	122.966
Succinate dehydrogenase	SDH5	At1g47420	548.739	503.76	405.396	527.58	548.167	548.167	608.191	605.202	543.603
Succinate dehydrogenase	SDH6	At1g08480	158.219	240.298	217.204	272.834	320.411	308.697	233.712	316.034	290.572
Succinate dehydrogenase	SDH7A	At3g47833	63.7094	72.9486	64.4473	100.237	135.251	109.944	126.884	122.737	115.5
Succinate dehydrogenase	SDH7B	At5g62575	13.8089	16.6835	15.3729	16.0125	19.7584	19.6185	15.8934	18.9644	15.6495
Succinate dehydrogenase	SDH8	At2g46390	224.051	265.747	202.548	264.69	334.366	282.722	369.037	303.974	279.132
Fumrase	FUM1	At2g47510	7.75052	29.3545	28.8748	37.7299	40.5722	38.8127	16.7161	33.0585	28.7334	7.75052	29.3545	28.8748	37.7299	40.5722	38.8127	16.7161	33.0585	28.7334
Malate dehydrogenase	MMDH1	At1G53240	419.362	520.074	432.507	472.453	494.525	491.194	210.121	215.93	190.908
Malate dehydrogenase	MMDH2	At3G15020	30.6131	41.8993	29.4253	68.9343	70.0879	58.8954	53.0452	55.6132	45.7115
Malate dehydrogenase	C-NAD-MDH1	AT1G04410	544.405	555.504	554.359	762.097	805.198	816.782	796.811	792.585	827.756
Malate dehydrogenase	C-NAD-MDH2	AT5G43330	6.02148	8.30876	3.6182	46.1027	47.8557	36.8543	28.2438	27.2324	25.8858	195.971	218.7	194.816	257.439	268.187	260.551	216.103	216.019	209.874
Malate dehydrogenase	PMDH1	AT2G22780	28.8935	28.5259	28.3612	57.7406	68.1781	58.9785	100.761	100.698	87.9363
Malate dehydrogenase	PNAD-MDH	AT3G47520	146.531	157.889	120.623	137.308	123.275	100.604	107.638	104.054	81.0448
Citrate synthase	CSY2	AT3G58750	29.8947	29.6009	35.6732	72.8692	92.8545	89.3067	115.074	110.592	127.129
Citrate synthase	CSY3	AT2G42790	14.3682	15.0959	15.5291	17.8018	20.7761	21.7217	54.655	53.5637	58.3733	32.8376	33.6535	33.709	79.7317	94.6602	85.1991	119.636	130.312	126.909
Citrate synthase	CSY4	At2G44350	54.25	56.2636	49.9246	148.524	170.35	144.569	189.18	226.779	195.226
	Mer			Elong			Mat
ACO	108.047	101.283	93.1278	189.64	205.203	194.507	224.857	242.281	214.579
IDH	61.2088	64.8236	56.6649	150.51	185.491	157.249	185.461	215.427	175.089
aKDH	35.9822	37.9369	33.4135	43.2034	46.4394	41.0139	39.2131	45.3125	37.0337
SCL	170.138	173.398	149.171	136.407	142.514	136.423	108.414	112.575	98.1614
SDH	133.529	141.365	116.194	174.108	200.085	182.993	207.809	212.784	182.893
FUM	7.75052	29.3545	28.8748	37.7299	40.5722	38.8127	16.7161	33.0585	28.7334
MDH	195.971	218.7	194.816	257.439	268.187	260.551	216.103	216.019	209.874
CSY	32.8376	33.6535	33.709	79.7317	94.6602	85.1991	119.636	130.312	126.909
	Mer	Elong	Maturation		Meristem Enrichment		Enrichment was calculated by dividing the average expression in the meristem by the average expression in the differentiation zone.
ACO	100.819	196.45	227.239		0.513205		0.475911		0.443669
IDH	60.8991	164.416	191.992		0.370395		0.341738		0.317196
aKDH	35.7775	43.5522	40.5198		0.882965		0.851117		0.882965
SCL	164.236	138.448	106.384		1.54381		1.34162		1.54381
SDH	130.363	185.729	201.162		0.701899		0.6739		0.648049
FUM	21.9933	39.0383	26.1693		0.840422		0.674562		0.840422
MDH	203.162	262.059	213.999		0.949363		0.85352		0.949363
CSY	33.4	86.5303	125.619		0.385992		0.314873		0.265883

## Sheet: Fig. 3b
Normalized primary root length										Meristem cells number										Mature cell length										Normalized lateral roots number										Normalized anchor roots
Cont	1mM ACO	1mM AKG	1mM CA	1mM Fum	1mM Iso	1mM MA	1mM OAA	1mM Suc		Cont	1mM ACO	1mM AKG	1mM CA	1mM Fum	1mM Iso	1mM MA	1mM OAA	1mM Suc		Cont	1mM ACO	1mM AKG	1mM CA	1mM Fum	1mM Iso	1mM MA	1mM OAA	1mM Suc		Cont	1mM ACO	1mM AKG	1mM CA	1mM FUM	1mM ISO	1mM MA	1mM OAA	1mM SUC		Cont	1mM ACO	1mM AKG	1mM CA	1mM FUM	1mM ISO	1mM MA	1mM OAA	1mM SUC
0.959755	1.07917	0.695139	0.870486	1.12727	1.08133	1.02153	1.17743	1.12543		0.808369	1.06583	0.760818	0.856844	1.10647	1.22941	1.10763	1.30766	0.958938		0.614935	1.51891	0.969466	1.09183	1.08673	1.11983	0.991464	0.971884	1.06778		1.62496	0	0	0	1.62496	1.62496	0	1.62496	3.24992		0	0	0	5.82751	0	0	0	0	0
0.983642	1.17292	0.745833	0.844444	1.12206	0.9423	0.954514	0.978125	1.0452		1.04612	0.794148	0.737042	0.961338	1.00811	1.08188	1.10763	0.85592	1.20482		0.942261	1.12825	0.612514	1.30872	0.873192	0.770172	0.897624	1.03222	0.87023		0	0	1.62496	0	1.62496	1.62496	0	0	0		0	0	0	0	0	0	0	0	0
0.946587	1.00139	0.903819	0.962153	1.13584	1.07888	0.971528	1.08542	1.02652		1.02235	0.961338	1.11745	1.04493	0.983526	1.0327	0.898642	0.951022	1.00811		0.898264	1.35926	0.813196	1.05743	1.34026	0.877499	1.03128	0.879558	0.99599		3.24992	0	1.62496	0	6.49984	3.24992	0	1.62496	1.62496		0	0	5.82751	0	0	5.82751	0	0	0
1.0308	1.14688	0.787847	0.913194	1.10736	0.859309	0.926389	1.03924	1.21424		1.14123	0.856844	0.85592	0.877743	1.10647	1.254	0.898642	1.14123	1.15564		1.10417	1.19664	0.980621	0.827901	1.07831	0.76342	0.972724	0.925914	0.903122		0	1.62496	1.62496	1.62496	0	3.24992	0	1.62496	0		0	0	0	0	0	0	0	5.82751	0
1.01335	1.24063	0.757292	1.0441	1.10093	1.08746	1.00104	0.989583	0.972311		0.951022	0.982236	0.974798	1.17032	0.909761	0.835997	1.06583	0.974798	1.18023		0.952847	1.53283	1.05542	1.03166	0.968242	1.04694	0.966846	0.91932	0.86845		3.24992	3.24992	1.62496	0	0	1.62496	1.62496	0	3.24992		0	11.655	0	0	0	5.82751	0	0	0
0.90157	1.07361	0.749306	1.08194	1.0256	1.19556	1.0125	1.06424	1.07368		0.998573	0.877743	0.832145	0.898642	0.958938	1.22941	0.982236	1.02235	1.20482		1.30584	1.27731	1.13813	0.934114	1.06191	0.96031	1.25096	0.810576	1.01109		0	0	3.24992	1.62496	0	4.87488	1.62496	1.62496	0		5.82751	0	0	0	0	0	0	0	5.82751
0.976905	1.10312	0.818056	1.17083	1.17719	1.08562	0.976042	0.902431	1.13339		0.879696	0.815047	1.11745	0.877743	0.835997	1.15564	1.08673	1.04612	1.15564		1.10408	1.1048	0.972966	0.759485	1.13716	0.842766	1.33019	0.826409	0.905579		0	1.62496	0	0	1.62496	1.62496	1.62496	0	1.62496		0	0	0	0	0	0	0	0	5.82751
0.939544	0.900347	0.758681	0.909722	1.05193	1.04428	0.807986	0.976389	1.12053		0.879696	0.835946	0.879696	0.856844	0.983526	1.05729	1.33143	0.951022	1.22941		1.07757	1.62327	0.703323	0.80063	1.16455	0.950527	0.862911	1.11139	0.863518		0	0	0	0	3.24992	1.62496	0	0	0		0	0	0	0	0	0	0	0	0
1.06939	0.865625	0.710764	0.938194	1.09603	1.11716	1.02639	0.924653	1.1536		1.11745	0.856844	1.09368	1.04493	0.958938	1.254	0.832145	0.903471	1.13105		1.25776	1.13208	0.684848	0.948996	0.922278	0.893402	1.22968	0.817666	0.940427		0	0	1.62496	0	0	1.62496	0	0	0		0	0	0	5.82751	0	5.82751	0	0	0
0.936481	0.857639	0.862847	0.867708	1.11502	1.05683	0.958333	0.888889	1.14717		0.879696	0.940439	0.713267	0.856844	1.08188	1.18023	0.998573	0.998573	1.20482		0.876366	1.05348	0.95843	0.717143	1.20939	1.0868	1.07886	0.659967	0.943785		3.24992	0	1.62496	0	0	4.87488	0	1.62496	1.62496		0	0	0	11.655	0	0	0	0	0
0.93985	0.976042	0.798264	0.838889	1.07613	1.13401	0.982292	0.948264	1.11104		1.2601	0.982236	0.903471	0.940439	0.983526	1.0327	1.0699	1.14123	1.13105		0.876366	0.850133	0.937214	0.604595	0.853488	1.08765	1.04015	0.762	1.02481		0	0	0	0	1.62496		0	0	0		0	0	0	5.82751	0	0	0	0	0
1.01702	1.27951	0.928125	0.889931	1.15422	0.997117	0.868056	1.00799	1.0112		0.998573	0.877743	0.808369	0.815047	1.0327	1.27858	1.21255	1.09368	1.15564		0.897978	1.0493	0.821715	0.921079	0.915459	0.97911	0.876017	1.04573	0.806551		0	1.62496	4.87488	0	1.62496		0	0	1.62496		0	0	0	11.655	0	5.82751	0	0	0
0.986705	1.32083	0.795139	0.950694	1.22281	1.16187	1.0434	1.16215	1.01641		1.0699	0.982236	0.808369	1.08673	0.958938	0.885173	1.2601	0.760818	1.10647		0.904393	1.09331	1.06197	0.806014	1.10294	0.944368	0.907959	0.934179	0.854943		1.62496	3.24992	0	0	0	1.62496	3.24992	3.24992	3.24992		5.82751	0	0	5.82751	0	0	0	0	0
0.903101	1.14375	0.767708	0.904167	1.09174	0.981192	0.755208	0.705556	1.08164		0.974798		0.808369	0.856844	1.05729	1.13105	0.974798	1.165	1.18023		1.25392		1.04365	0.819681	1.0996	0.968381	0.961196	0.922928	0.943339		1.62496	0	0	0	0	1.62496	0	0	1.62496		0	0	0	5.82751	0	0	0	0	5.82751
0.80143	1.15903	0.879861	0.545833	0.960062	0.989155	0.775694	0.736806	1.18821		0.974798		0.808369		0.958938	1.18023	1.11745	1.02235	0.958938		0.933223		0.897914	0.695867	1.03414	0.830793	1.21961	0.909524			1.62496	0	3.24992	0	0	1.62496	0	0	1.62496		0	0	0	5.82751	0	0	11.655	5.82751	0
0.898814	1.12431	0.761458	0.83125	0.966493	1.06418	1.07083	0.923611	1.18147		1.04493				0.958938	1.18023	0.879696		0.958938		0.561064					0.828138	0.932013				3.24992	0	1.62496	0	1.62496	1.62496	0	1.62496	0		0	0	0	0	0	0	0	0	0
0.990992	0.777083	0.920833	0.974653	1.09542	0.979967	0.921181	0.739931	1.14044		0.856844						0.927247				0.821071						0.989076				1.62496	0	4.87488	0	0	1.62496	0	0	0		0	0	0	5.82751	0	0	0	0	0
0.83236	1.28021	0.772222	0.858333	0.991911	1.03785	0.945139	0.996181	1.13829		0.940439						1.0699				0.89778						0.950706				1.62496	0	0			0	0	0	3.24992		5.82751	0	5.82751	11.655	11.655	0	0	0	5.82751
0.946893	1.00556	0.841667	0.790625	1.06878	1.02284	1.10278	1.05313	1.09909		1.06583						1.04612				0.712465						1.14668				0	0	0	0	1.62496	0	0	0	0		0	0	0	11.655	5.82751	0	0	0	0
1.0651	0.779861	0.828472	0.709028	1.09542	0.961287	0.766667	0.773958	1.10981		1.00313						0.760818				0.844081						0.97529				0	0	4.87488	0	3.24992	0	0	1.62496	0		0	0	0	5.82751	0	5.82751	0	5.82751	0
1.12268	0.967708	0.897222	0.517361	1.14381	1.10093	1.07014	1.02604	1.21792		1.23302						0.903471				1.10605						1.19497				0	0	3.24992	0	0	0	3.24992	0	3.24992		0	0	0	5.82751	5.82751	0	5.82751	0	0
1.04122	0.991319	0.839236	0.855903	1.08746	1.02713	1.10868	0.805556	1.04918		1.02403										1.05141						0.754524				0	0	1.62496	0	1.62496	1.62496	3.24992	1.62496	3.24992		0	0	0	0	0	0	0	0	0
0.920251	1.21146	0.880556	0.867708	1.1533	1.0305	0.95625	1.04132	1.07766		1.02403										0.919726										1.62496	1.62496	0	0	1.62496	0	4.87488	0	1.62496		0	0	5.82751	5.82751	5.82751	0	0	0	0
0.991911	1.03125	0.882639	0.820486	1.10246	1.08838	1.14896	0.960069	1.00722		0.982236										0.778439										0	0	3.24992	0	0	1.62496	1.62496	0	1.62496		0	0	0	0	0	5.82751	0	0	0
0.900345	1.16146	0.888542	0.899306	1.19525	1.02468	1.01632	0.783681	0.836268		1.08673										1.19349										1.62496	0	4.87488	0	1.62496	0	0	1.62496	3.24992		0	0	0	5.82751	0	0	0	5.82751	5.82751
0.914738	1.16181	0.738889	0.842014	0.926375	1.15514	0.784028	1.01562	1.05634		0.835946										1.22515										0	0	1.62496	0	1.62496	3.24992	0	1.62496	1.62496		5.82751	0	0	0	0	0	5.82751	0	5.82751
1.14411	1.0059	0.761806	0.770139	0.966003	1.021	1.05868	0.865972	0.936268		1.04493										1.1132										0	0	1.62496	0	1.62496	3.24992	1.62496	3.24992	1.62496		0	0	5.82751	5.82751	0	0	0	0	0
1.15636	1.03924	0.790625	0.926389	0.970718		0.75625	1.06389	1.07077		0.856844										0.917148										3.24992	0	1.62496	0	0	1.62496	0	0	0		0	5.82751	0	5.82751	0	0	0	0	0
1.14534	0.892361	0.726736	0.810764	0.986747		1.01632	0.914931	1.025		0.93435										1.74764										1.62496	0	0	0	0	0	1.62496	0	0		0	0	0	5.82751	0	0	5.82751	0
1.02008	1.15347	0.768056	0.827778	1.21116		0.992708	1.0191	1.04507		0.93435										1.12236										1.62496	0	3.24992	0	1.62496	4.87488	0	0	0		0	0	5.82751	11.655	0		0	0
1.24823	0.949653	0.703472	0.878472	1.07538		0.973264	0.988542	1.12218		0.983526										0.985365										3.24992	0	0	0	0	1.62496	1.62496	0	1.62496		0	0	0	0			0	0
0.93495	1.09028	0.884028	0.914931	1.17816		1.04896	0.785417	1.06796		1.05729										0.864832										0	0	0	0	1.62496	0	0	1.62496			0	0	0	11.655			0	0
1.16402	1.25	0.771875	1.03924	0.98439		1.00174	0.895139	1.20704		1.05729										1.05578										1.62496	1.62496	1.62496	0	3.24992	0	3.24992	0			0	0	0	0			5.82751	0
0.944444	0.967361	0.917014	0.871528	0.998533		1.10764	0.864236	1.12711		1.05729										0.908487										1.62496	0	1.62496	0	1.62496	1.62496	1.62496	1.62496			0	5.82751	0	11.655			0	0
0.92515	1.12257	0.814583	0.809722	0.895285		1.02465	0.966667	1.10035		1.08188										0.996357										3.24992	0	1.62496	0	0	0	0	0			0	0	0	0			5.82751	0
1.18637	0.939583	0.740278	1.00868	1.11875		1.02014	0.894097	1.01056		0.93435										0.955753										3.24992			0	1.62496	0	0	0			0	0	0	5.82751			0	0
1.0945			0.938542	1.123			1.00208	1.06197		1.00811										0.924847										1.62496				1.62496	1.62496		1.62496			0			0				0
1.00232				1.15411				1.04507		1.13105										0.911678										1.62496				1.62496	0					5.82751
1.1536				1.13148				1.08908		1.0327										1.07381										1.62496				1.62496	1.62496					5.82751
1.14166				1.16967				1.05141		1.00811										1.24128										0				1.62496	1.62496					5.82751
0.976905				1.09471				0.669718		0.835997										1.04308										0				3.24992	3.24992					0
0.93005				1.16448				1.05528		0.93435										0.881459										0				1.62496	1.62496					0
1.06326				1.13337				1.0338		0.983526										0.915336										1.62496				0	0					0
0.96098				0.971661				0.821479		1.08188										1.07723										0				1.62496	1.62496					0
1.15085				1.02305				0.857042		1.08188										1.03222										1.62496				0	0					0
1.16984				0.910843				1.0662												1.01012										1.62496				1.62496	1.62496					0
0.947506				1.17259				0.912556		1.00309	0.909895	0.881281	0.938946	0.992747	1.12491	1.02531	1.02235	1.1203												0				0	0					0
1.01733				0.973333						t-test	0.00184496	0.000218001	0.033307	0.690229	0.000142313	0.448603	0.537728	6.37179e-05		0.997581	1.22458	0.910092	0.888343	1.05651	0.934382	1.02549	0.901951	0.928544		0				0	1.62496					0
0.962818				0.98037																t-test	0.000697442	0.118202	0.0598844	0.280282	0.224989	0.553337	0.0775927	0.201365		0					0					0
1.01549				0.976296																										0					3.24992					0
0.965268				0.937407																										1.62496					0					0
1.10417				1.0263																										0					3.24992					5.82751
0.922917				0.987407																										0					0					0
1.20486				0.817037																										1.62496					3.24992					0
0.946528				1.16259																										1.62496					1.62496					0
1.13507				1.01259																										0					3.24992					0
0.993403				0.925185																										1.62496					0					0
0.960764				0.9																										1.62496					1.62496					0
1.10833				1.13259																										1.62496					0					5.82751
1.18125				0.842222																										0					3.24992					0
1.04132				1.00852																										0					1.62496					0
0.848958				0.697407																										0					0					0
0.952083				0.931111																										1.62496					0					5.82751
1.05833				0.80037																										0										0
1.07014				0.977407																										0										0
1.06979				1.02556																										3.24992										0
1.18715				0.95																										0										0
1.03368				0.992222																										1.62496										0
1.08194				1.08963																										0										0
0.967014				0.951111																										0										0
0.885069				1.17848																										1.62496										0
0.919792				1.16592																										0										0
0.941667				0.984305																										1.62496										0
1.08889				1.16771																										0										0
0.875694				1.08969																										0										0
1.06979				0.91704																										0										0
1.10972				0.929596																										1.62496										0
0.965625				1.00359																										1.62496										0
1.23403				0.709865																																				0
1.01736				1.17937																										0.999975	0.417847	1.67139	0.0928548	1.21008	1.46513	0.857617	0.746603	1.31045		0
1.16597				1.06413																										t-test	0.00797949	0.0115628	8.55367e-06	0.338798	0.0299637	0.551802	0.241114	0.213379		5.82751
1.15938				1.10404																																				0
0.811806				0.949327																																				0
1.08889				1.20762																																				5.82751
1.08438				1.15785																																				0
1.05069																																								0
1.1316																																								0
1.00174																																								0
1.06944																																								5.82751
0.865972																																								0
0.913194																																								0
0.965625																																								0
0.887153																																								0
1.07778																																								0
0.758333																																								0
1.01806																																								5.82751
0.965972																																								5.82751
1.0441																																								0
0.876736																																								0
0.925																																								0
0.752083																																								0
1.00208																																								5.82751
0.979514																																								5.82751
0.914931																																								0
1.04653																																								5.82751
1.07326																																								0
1.05868																																								5.82751
0.988194																																								0
1.1566																																								0
0.976389																																								0
0.892708																																								0
0.951389																																								5.82751
1.01875																																								0
0.894444																																								0
1.01667																																								0
1.15972																																								0
0.781944																																								0
0.884375																																								0
1.16944																																								0
0.882639																																								0
0.828125																																								0
0.988889																																								0
1.00313																																								0
1.03611																																								0
1.12986																																								0
0.893056																																								0
0.964931																																								5.82751
0.989931																																								0
0.736458																																								5.82751
																																								5.82751
t-test	0.0080434	1.06963e-19	8.58598e-09	0.00875554	0.0367241	0.112635	0.00448285	0.00338317																																0
																																								0
																																								0
																																								0
																																								1.00024	0.647501	0.809376	4.5675	0.971251	1.20569	1.13313	0.630001	1.24875
																																								t-teat	0.400703	0.640451	1.43884e-10	0.950298	0.655036	0.760938	0.351071	0.595128

## Sheet: Fig. 3d-f
Fig. 3d				Fig. 3e				Fig. 3f
Meristem cells number				Normalized root length				Normalized mature cell length
Cont	1mM ACO	1mM Suc		Cont	1mM ACO	1mM Suc		Cont	1mM ACO	1mM Suc
0.808369	1.06583	0.958938		0.959755	1.07917	1.12543		0.614935	1.51891	1.06778
1.04612	0.794148	1.20482		0.983642	1.17292	1.0452		0.942261	1.12825	0.87023
1.02235	0.961338	1.00811		0.946587	1.00139	1.02652		0.898264	1.35926	0.99599
1.14123	0.856844	1.15564		1.0308	1.14688	1.21424		1.10417	1.19664	0.903122
0.951022	0.982236	1.18023		1.01335	1.24063	0.972311		0.952847	1.53283	0.86845
0.998573	0.877743	1.20482		0.90157	1.07361	1.07368		1.30584	1.27731	1.01109
0.879696	0.815047	1.15564		0.976905	1.10312	1.13339		1.10408	1.1048	0.905579
0.879696	0.835946	1.22941		0.939544	0.900347	1.12053		1.07757	1.62327	0.863518
1.11745	0.856844	1.13105		1.06939	0.865625	1.1536		1.25776	1.13208	0.940427
0.879696	0.940439	1.20482		0.936481	0.857639	1.14717		0.876366	1.05348	0.943785
1.2601	0.982236	1.13105		0.93985	0.976042	1.11104		0.876366	0.850133	1.02481
0.998573	0.877743	1.15564		1.01702	1.27951	1.0112		0.897978	1.0493	0.806551
1.0699	0.982236	1.10647		0.986705	1.32083	1.01641		0.904393	1.09331	0.854943
0.974798		1.18023		0.903101	1.14375	1.08164		1.25392		0.943339
0.974798		0.958938		0.80143	1.15903	1.18821		0.933223
1.04493		0.958938		0.898814	1.12431	1.18147		0.561064
0.856844				0.990992	0.777083	1.14044		0.821071
0.940439				0.83236	1.28021	1.13829		0.89778
1.06583				0.946893	1.00556	1.09909		0.712465
1.00313				1.0651	0.779861	1.10981		0.844081
1.23302				1.12268	0.967708	1.21792		1.10605
1.02403				1.04122	0.991319	1.04918		1.05141
1.02403				0.920251	1.21146	1.07766		0.919726
0.982236				0.991911	1.03125	1.00722		0.778439
1.08673				0.900345	1.16146	0.836268		1.19349
0.835946				0.914738	1.16181	1.05634		1.22515
1.04493				1.14411	1.0059	0.936268		1.1132
0.856844				1.15636	1.03924	1.07077		0.917148
0.93435				1.14534	0.892361	1.025		1.74764
0.93435				1.02008	1.15347	1.04507		1.12236
0.983526				1.24823	0.949653	1.12218		0.985365
1.05729				0.93495	1.09028	1.06796		0.864832
1.05729				1.16402	1.25	1.20704		1.05578
1.05729				0.944444	0.967361	1.12711		0.908487
1.08188				0.92515	1.12257	1.10035		0.996357
0.93435				1.18637	0.939583	1.01056		0.955753
1.00811				1.0945		1.06197		0.924847
1.13105				1.00232		1.04507		0.911678
1.0327				1.1536		1.08908		1.07381
1.00811				1.14166		1.05141		1.24128
0.835997				0.976905		0.669718		1.04308
0.93435				0.93005		1.05528		0.881459
0.983526				1.06326		1.0338		0.915336
1.08188				0.96098		0.821479		1.07723
1.08188				1.15085		0.857042		1.03222
t-test	0.00294919	0.00012021		1.16984		1.0662		1.01012
				0.947506		0.912556		T-TEST	0.000697442	0.201365
				1.01733
				0.962818
				1.01549
				0.965268
				1.10417
				0.922917
				1.20486
				0.946528
				1.13507
				0.993403
				0.960764
				1.10833
				1.18125
				1.04132
				0.848958
				0.952083
				1.05833
				1.07014
				1.06979
				1.18715
				1.03368
				1.08194
				0.967014
				0.885069
				0.919792
				0.941667
				1.08889
				0.875694
				1.06979
				1.10972
				0.965625
				1.23403
				1.01736
				1.16597
				1.15938
				0.811806
				1.08889
				1.08438
				1.05069
				1.1316
				1.00174
				1.06944
				0.865972
				0.913194
				0.965625
				0.887153
				1.07778
				0.758333
				1.01806
				0.965972
				1.0441
				0.876736
				0.925
				0.752083
				1.00208
				0.979514
				0.914931
				1.04653
				1.07326
				1.05868
				0.988194
				1.1566
				0.976389
				0.892708
				0.951389
				1.01875
				0.894444
				1.01667
				1.15972
				0.781944
				0.884375
				1.16944
				0.882639
				0.828125
				0.988889
				1.00313
				1.03611
				1.12986
				0.893056
				0.964931
				0.989931
				0.736458
				t-test	0.0080434	0.00338317

## Sheet: Fig. 3h-i
Fig. 3h						Fig. 3i
Normalized root length						Normalized meristem cell number
Cont	pCYC::ACO 6-6	pCYC::ACO 25-2	pSMR1::ACO 11-4	pSMR1::ACO 14-7		Cont	pCYC::ACO 6-6	pCYC::ACO 25-2	pSMR1::ACO 11-4	pSMR1::ACO 14-7
1.09716	0.910019	1.11399	1.313	1.15705		1.02696	0.935265	0.806895	1.02696	1.39373
1.06404	1.05106	1.02181	0.994204	1.19376		0.880249	0.678526	0.788557	1.02696	1.21034
1.11675	1.11261	1.0737	0.830803	0.777532		0.880249	1.08197	1.02696	1.13699	1.10031
0.706597	1.19956	0.981231	1.19073	0.950869		1.08197	0.678526	0.953604	1.13699	1.15533
0.739718	1.09909	1.01297	1.2048	0.691968		0.971942	0.788557	0.696864	0.990281	1.02696
1.09605	0.971847	1.16174	1.13111	0.741375		0.880249	0.953604	0.971942	1.17367	1.11865
0.590395	0.693624	0.850676	0.666851	0.685344		1.00862	0.935265	0.935265	1.192	1.21034
1.19652	0.741375	1.02926	0.6939	0.981783		0.953604	1.02696	1.00862	1.11865	1.24702
0.715705	1.13276	0.848468	1.25283	1.29478		0.990281	0.770218	0.898588	1.26536	1.17367
0.700248	1.23765	1.03588	0.711841	1.26221		1.17367	0.825234	1.08197	1.15533	1.13699
1.1416	1.16561	1.20894	1.2048	0.749379		1.11865	0.990281	0.75188	1.13699	1.15533
1.13497	0.625725	0.945349	1.2255	0.822523		1.02696	0.770218	0.990281	0.935265	1.00862
1.21226	1.00331	1.06514	0.866133	1.11675		1.0453	0.75188	0.880249	1.24702	1.06363
1.21253	1.01408	1.02236	1.14932	1.05769		0.953604	0.843572	0.806895	1.11865	1.17367
0.801822	0.940381	1.00994	1.07811	1.27436		1.00862	0.953604	0.806895	1.10031	1.06363
1.06404	0.889594	1.0828	0.693072	1.1899				0.916926		1.00862
1.19707	0.80403	0.99862	1.15208	1.38559
1.35551	1.03009	0.977643	0.926304	0.987027		t-test	0.00285485	0.00843027	0.00152314	0.000358689
1.18245	1.27463	0.918024	1.26746	1.22026
1.07232	0.771736	1.00966	1.25835	1.06486
0.691416	0.531604	1.03064	1.00276	1.17693
1.07728	0.836876	1.13055	1.24593	1.37759
0.663815	0.710185	1.00966	1.20011	1.19818
1.04278	1.12724	1.02291	1.2727	1.05713
1.00248	1.06017	1.0127	1.15981	0.749103
1.04885	1.03892	0.546784	1.26939	1.08915
1.12697	1.1761	0.781121	1.16588	1.2175
1.0897	0.548165	0.629865	1.2589	1.04747
1.22412	0.933205	1.15319	1.15402	1.2037
1.15346	1.08474	0.595087	1.11261	0.718465
1.18272	1.1289	0.870549	1.33895	0.763732
1.11565	1.03699	0.979851	1.31245	1.18824
1.08888	0.916368	1.17748	1.20894	0.968534
1.1162	0.95915	1.0668	1.14905	1.27381
1.2164	1.09743	0.918576	1.23075	0.900083
0.695004	0.904775	1.05051	1.08308	0.832735
1.03561	1.09937	0.640077	1.09688	1.24317
1.04057	0.700524	0.957494	1.3268	0.682307
1.13249	0.79989	1.14215	1.00994	0.983991
0.924372	1.03367	0.99034	1.08667	1.18686
1.13083	1.14077	0.949765	1.28843	1.14187
0.984819	1.07811	1.20342	1.41071	1.08943
0.950593	0.875518	1.05879	1.01214	1.05879
0.783881	0.917472	0.943417	1.06459	0.852608
0.713497	0.649738	1.14077	0.99034	1.04747
0.810378	0.582114	0.909743	0.937621	1.19763
0.96467	0.979023	0.87883	1.13801	0.943417
1.00966	0.762628	1.26387	1.08888	0.940105
0.788297	0.665747	1.08391	1.22909	1.08253
0.822799	0.858405	0.868893	1.19266	0.704113
0.73337	1.18548	0.887386	1.1013	1.25669
1.17361	1.00275	0.839912	1.18272	1.02236
0.951697	1.20745	0.812548	1.12614	1.07094
0.736958	1.28118	1.02205	1.05475	1.00667
1.11758	1.02863	0.555894	1.01825	0.920392
1.17969	0.921569	0.803802	0.865399	1.1902
1.07728	1.1651	0.992776	0.641065	1.24235
1.18275	1.04863	0.83346	1.04373	0.944706
1.06118	1.13137	0.965399	1.01711	1.32431
1.24549	0.988627	0.889734	0.882129	1.26471
0.872157	1.01686	0.414068	0.995437	0.896471
1.21529	1.00196	0.860456	0.985551	1.08314
1.24039	1.02392	0.508745	1.09392	0.919608
1.12784	0.934118	0.907224	0.988973	1.24039
1.14549	0.863137	0.902281	1.14639	1.22275
1.12039	0.916078	0.84981	1.15209	1.05569
1.05373	0.913725	1.02852	1.12243	0.942745
1.12706	0.939608	1.01483	1.17681	1.22667
0.972549	1.09569	0.858935	1.02167	1.18157
1.0902	1.00275	0.625475	0.99962	1.02118
1.13608	1.10627	0.847909	0.614068	0.988235
1.14667	0.96	0.915589	1.0076	1.01176
1.11216	1.05804	0.868821	1.06008	1.00118
1.31804	0.99098	1.02395	0.973384	1.05176
1.05333	0.878824	0.934981	1.21065	1.30549
0.821176	0.91451	0.803802	1.16426	0.98549
1.07529	1.04549	0.920152	0.74943	0.882353
1.27255	0.841569	0.830418	1.00266	0.988627
1.21922	0.847451	0.76654	0.696578	0.97098
1.16706	1.03529	1.10875	0.906464	1.01333
1.18314	1.03373	1.07909	1.16996	1.07882
1.17922	1.04078	0.946008	0.669582	1.05725
1.25725	0.687843	1.00722	1.13688	1.04392
1.07216	1.03059	0.753992	1.01293	1.06353
0.991765	1.02549	0.941825	1.04677	0.926275
1.06588	0.929804	0.886312	1.17985	0.867843
0.943922	1.02941	0.857414	0.98327	1.26902
0.986275	0.935686	0.898479	0.758175	0.988627
1.24118	0.819392	0.771863	1.07376	1.05961
1.04471	0.91749	0.826996		0.92549
0.917647	0.686692			1.11333
1.05137	0.955513			0.695817
1.23451	0.957414			1.04259
1.10959	1.03422			1.11179
1.03765	0.962357			1.227
0.924314	0.922433			0.911027
0.938039	1.05323			0.907224
1.04627	0.757034			0.88403
0.778039	0.538023			1.11407
0.892157	0.913688			1.14753
0.880784	0.887072			1.04335
1.15804	0.798099			1.20798
0.82	0.68251			0.81673
1.09686	0.586312			0.751711
1.14784	0.980989			0.914068
1	0.738783			0.986312
1.04471	1.01521			1.00076
1.04157	0.65019			1.24449
1.00157	0.8327			1.19011
0.961569	0.950951			1.05095
1.00627	0.535361			1.22053
0.851765	0.9673			0.655513
1.05843	0.946768			1.02015
0.987059	1.08631			1.25779
1.07373	0.777186			0.78289
1.05765	1.11331			1.08935
0.903529	0.874144			1.04639
0.879216	0.607605			1.09163
0.781961	0.953992			1.12433
0.857647	0.660837			0.892776
0.938431	1.00418			0.827376
0.960392	0.929658			1.15894
1.05765	1.0384			1.15741
1.01294	0.85057			1.20875
0.973333	0.535361			0.942586
0.758431				1.07452
0.915294				1.05475
0.933333
0.964014
0.96
0.925882
1.06
0.88549
0.883529
1.06549
1.09255
0.779608
0.995686
0.910588
0.958039
0.827451
0.943922
1.07451
0.964314
0.921961
0.847451
0.984314
0.898431
0.861569
0.688627
0.759216
0.948627
0.956471
1.05059
0.952157
1.01216
0.828235
0.891373
0.894902
0.780784
1.04353
0.98549
0.938824
0.94
1.06275
0.669804
0.99451
1.18517
1.0943
0.729278
1.15817
1.12281
1.06844
1.14981
1.11901
0.679848
1.14829
1.04373
1.0038
0.967681
1.20038
1.23004
0.980989
0.907985
0.884411
0.825095
1.0654
1.14183
0.990875
1.06274
0.81635
0.806464
0.946768
1.17224
1.09772
0.993156
1.15095
0.943346
0.555133
1.07795
0.989734
0.592015
0.9673
1.14373
T-TEST	0.000239775	0.00077827	0.00161045	0.0316153

## Sheet: Fig. 4b
Fig. 4b
	ROI 1 (Root Tip) - H2DCFDA			ROI 2 (Meristem) - H2DCFDA			ROI 3 (Differentiation Zone) - H2DCFDA
Control	1	0.773742	55	0.875	1.46971	15	0.875	0.473753	15
5mM AKG	0.146057	0.0765672	13	0.374205	0.282076	15	0.301994	0.23515	15
5mM CA	0.0246528	0.0135577	14	0.678751	0.387241	15	0.008382	0.008474	15
5mM SUC	2.28071	1.34567	15	0.76224	0.966628	15	1.43131	0.389695	15

## Sheet: Fig. 4d-f
	Fig. 4d					Fig. 4e					Fig. 4f
	Root hair length					Root hair density /4.5mm					Lateral root number
	Cont	5mM AKG	5mM CA	5mM SUC		Cont	5mM AKG	5mM CA	5mM SUC		Cont	5mM AKG	5mM CA	5mM SUC
	0.285	0.101	0	0.787		55	4	0	63		1	3	0	0
	0.257	0.104	0	0.65		61	22	0	64		0	0	0	0
	0.234	0.103	0	0.783		33	11	0	61		3	2	0	0
	0.219	0.079	0	0.682		52	0	0	60		2	2	0	1
	0.312	0.124	0	0.603		57	26	0	57		2	1	0	1
	0.221	0.065	0	0.534		47	0	0	79		0	2	0	1
	0.201	0.047	0	0.378		68	12	0	49		0	0	0	0
	0.137	0.055	0	0.35		41	1	0	60		2	1	0	0
	0.357	0.121	0	0.379		42	16	0	38		2	0	0	0
	0.25	0.089	0	0.404		28	3	0	70		0	2	0	2
	0.266	0.063	0	0.535		53	28	0	62		0	1	0	1
	0.284	0.081	0	0.508		60	5	0	78		1	2	0	0
	0.315	0.092	0	0.41		65	8	0	76		1	1	0	0
	0.274	0.053	0	0.484		53	2	0	64		2	2	0	2
	0.14	0.035	0	0.378		38	20	0	72		1	1	0	1
	0.214	0.021	0	0.356		34	30	0	64		1	2	0	2
	0.185	0.054	0	0.32		66	5	0	55		0	0	0	1
	0.215	0.026	0	0.865		50			63		1	3	0	0
	0.266	0.039	0	0.751		53			70		0	5	0	2
	0.206	0.099	0	0.725		25			71		0	1	0	2
	0.225	0.064	0	0.678		45			74		2	0	0	1
	0.324	0.068	0	0.705		30					1	1	0	2
	0.358	0.05	0	0.397		35					0	1	0	1
	0.358	0.05	0	0.517		23					1	3	0	0
	0.295	0.081	0	0.734		22					1	1	0	1
	0.494	0.086	0	0.582		35					1	2	0	1
	0.492	0.058	0	0.718		37					1	2	0	0
	0.448	0.054	0	0.746		40					1	2	0	0
	0.272	0.016	0	0.744							1	1	0	0
	0.23	0.177	0	0.615		t-test	4.96844e-11	3.95595e-17	1.71774e-05		0	2	0	2
	0.257	0.123	0	0.66							0	1	0	1
	0.315	0.182	0	0.706							2	0	0	0
	0.115	0.129	0	0.521							2	2	0	2
	0.209	0.091	0	0.425							1	2	0	1
	0.234	0.147	0	0.526							0	2	0	2
	0.136	0.122	0	0.464							1	3	0	0
	0.307	0.128	0	0.386							0	1	0	1
	0.35	0.17	0	0.371							0			0
	0.22	0.089	0	0.495							0			0
	0.195	0.116	0	0.387										0
	0.16	0.115	0	0.334										1
	0.151	0.025	0	0.332							0.871795	1.54054	0	0.780488
	0.086	0.137	0	0.377								0.00317504	1.46446e-08	0.616421
	0.103	0.071	0	0.341
	0.139	0.108	0	0.322
	0.11	0.054	0	0.303
	0.117	0.047	0	0.326
	0.134	0.026	0	0.266
	0.103	0.057	0	0.259
	0.203	0.024	0	0.4
	0.107	0.076	0	0.373
	0.09	0.21	0	0.324
	0.115	0.07	0	0.31
	0.06	0.057	0	0.296
	0.122	0.175	0	0.268
	0.294	0.076	0	0.229
	0.208	0.064	0	0.182
	0.382	0.035	0	0.22
	0.327	0.029	0	0.197
	0.39	0.055	0	0.252
	0.229	0.047	0	0.19
	0.301	0.039	0	0.175
	0.145	0.07	0	0.152
	0.087	0.037	0	0.589
	0.13	0.064	0	0.24
	0.287	0.083	0	0.297
	0.367	0.091	0	0.176
	0.244	0.119	0	0.54
	0.232	0.029	0	0.401
	0.288	0.045	0	0.427
	0.295	0.03	0	0.286
	0.189	0.034	0	0.375
	0.319	0.037	0	0.517
	0.221	0.061	0	0.608
	0.146	0.076	0	0.499
	0.396	0.087	0	0.523
	0.113	0.086	0	0.457
	0.197	0.058	0	0.435
	0.227	0.076	0	0.476
	0.285	0.078	0	0.432
	0.219	0.041	0	0.337
	0.178	0.031	0	0.428
	0.204	0.045	0	0.392
	0.21	0.026	0	0.427
	0.157	0.07	0	0.291
	0.147	0.058	0	0.333
	0.189	0.018	0	0.376
	0.212	0.211	0	0.253
	0.26	0.162	0	0.252
	0.152	0.029	0	0.211
	0.114	0.061	0	0.271
	0.404	0.107	0	0.244
	0.198	0.115	0	0.188
	0.177	0.083	0	0.205
	0.256	0.05	0	0.323
	0.16	0.095	0	0.301
	0.287	0.042	0	0.264
	0.291	0.052	0	0.277
	0.219	0.073	0	0.245
	0.234	0.053	0	0.261
	0.179	0.061	0	0.255
	0.168	0.041	0	0.311
	0.138	0.057	0	0.519
	0.126	0.052	0	0.259
	0.114	0.07	0	0.282
	0.159	0.034	0	0.203
	0.402	0.162	0	0.25
	0.304	0.079	0	0.206
	0.297	0.142	0	0.203
	0.344	0.07	0	0.164
	0.303	0.099	0	0.18
	0.24	0.093	0	0.202
	0.162	0.208	0	0.219
	0.273	0.076	0	0.323
	0.129	0.047	0	0.295
	0.109	0.041	0	0.31
	0.214	0.199	0	0.226
	0.392	0.089	0	0.313
	0.334	0.063	0	0.32
	0.524	0.03	0	0.226
	0.302	0.068	0	0.223
	0.49	0.178	0	0.243
	0.441	0.158	0	0.31
	0.486	0.086	0	0.257
	0.361	0.134	0	0.304
	0.397	0.104	0	0.617
	0.38	0.206	0	0.693
	0.321	0.128		0.805
	0.222	0.193		0.47
	0.397	0.099		0.385
	0.266	0.059		0.6
	0.352	0.193		0.36
	0.298	0.113		0.237
	0.371	0.119		0.219
	0.269	0.152		0.309
	0.186	0.072		0.253
	0.344	0.059		0.359
	0.159	0.175		0.326
	0.095	0.082		0.286
	0.177	0.122		0.236
	0.221	0.071		0.382
	0.222	0.1		0.517
	0.201	0.059		0.403
	0.192	0.035		0.461
	0.29	0.095		0.56
	0.238	0.071		0.542
	0.179	0.088		0.273
	0.194	0.058		0.247
	0.213	0.044		0.305
	0.159	0.081		0.382
	0.132	0.044		0.274
	0.175	0.073		0.332
	0.161			0.314
	0.143			0.365
	0.186			0.291
	0.202			0.318
	0.117			0.29
	0.122			0.334
	0.349			0.349
	0.259			0.278
	0.421			0.304
	0.33			0.219
	0.329			0.279
	0.144			0.289
	0.318			0.517
	0.243			0.51
	0.123			0.362
	0.206			0.45
	0.13			0.355
	0.157			0.354
	0.1			0.43
	0.13			0.294
	0.151			0.329
	0.17			0.311
	0.536			0.247
	0.308			0.379
	0.274			0.324
	0.294			0.234
	0.436			0.284
	0.345			0.348
	0.347			0.48
	0.422			0.477
	0.318			0.505
	0.33			0.432
	0.292			0.347
	0.312			0.423
	0.317			0.426
	0.293			0.707
	0.266			0.509
	0.161			0.474
	0.274			0.595
	0.269			0.453
	0.195			0.467
	0.215			0.517
	0.146			0.398
	0.461			0.527
	0.553			0.308
	0.504			0.268
	0.438			0.371
	0.499			0.423
	0.43			0.438
	0.533			0.384
	0.436			0.366
	0.47			0.362
	0.362			0.475
	0.394			0.362
	0.373			0.495
	0.32			0.405
	0.291
	0.333
	0.348
	0.283
	0.343
	0.237
	0.229
	0.355
	0.335
	0.433
	0.427
	0.387
	0.315
	0.387
	0.339
	0.332
	0.546
	0.276
	0.366
	0.23
	0.427
	0.278
	0.368
	0.271
	0.175
	0.44
	0.205
	0.32
	0.202
	0.266
	0.214
	0.153
	0.356
	0.305
	0.201
	0.172
	0.163
	0.316
	0.162
	0.225
	0.249
	0.3
	t-test	7.70678e-61	5.16653e-93	2.85427e-23

## Sheet: Supplementary Fig. 2
Supplementary Fig. 2a				Supplementary Figs. 2b-d
root1_11_row72	Row Max Intensity	1006
Distance (μm)	Intensity of PG(16:0/18:2), m/z 745.5017	Intensity Scaled to 1		root	row	Rising-edge Lateral Resolution by DESI-MSI (μm)	Falling-edge Lateral Resolution by DESI-MSI (μm)
40.0259	0	0		root1_11	72	87.0841	87.1034
71.6504	0	0		root1_11	73	87.2639	105.113
144.325	0	0		root1_11	74	43.5082	57.1749
216.794	0	0		root1_11	75	87.0532	43.6068
290.161	0	0		root1_9	78	130.55	86.9217
361.95	0	0		root1_9	79	87.0899	87.115
434.673	0	0		root1_9	80	87.0996	54.0257
507.151	0	0		root1_9	81	130.714	130.714
580.1	0	0		root1_7	77	43.6049	55.5666
652.276	0	0		root1_7	78	87.1092	87.1228
724.96	0	0		root1_7	79	87.1092	87.4262
797.419	0	0		root1_7	80	87.1131	43.6261
870.142	0	0		root1_10	67	87.2832	57.6471
942.575	0	0		root1_10	68	56.9412	43.6339
1015.3	0	0		root1_10	69	55.9907	59.2884
1087.76	0	0		root1_10	70	49.6221	54.3241
1160.73	0	0		root2_5	56	43.775	86.8947
1232.89	0	0		root2_5	57	43.0888	43.7943
1305.62	0	0		root2_5	58	51.5892	87.0938
1378.05	677	0.672962		root2_5	59	100.058	43.6203
1450.76	1006	1		root2_4	13	91.2913	114.002
1523.23	590	0.586481		root2_4	14	92.8744	136.002
1595.95	641	0.637177		root2_4	15	97.9883	97.903
1668.38	570	0.5666		root2_4	16	133.968	95.041
1741.38	300	0.298211		root3_3	57	101.876	87.0802
1813.53	205	0.203777		root3_3	58	49.0979	102.304
1886.23	219	0.217694		root3_3	59	87.1131	130.716
1958.71	673	0.668986		root3_3	60	87.1324	58.5943
2031.4	375	0.372763		root3_1	19	87.1073	87.1247
2103.88	0	0		root3_1	20	87.1228	86.9353
2176.63	0	0		root3_1	21	43.4812	43.6474
2249.03	0	0		root3_1	22	43.4715	43.4908
2322.01	0	0		root3_12	19	54.0215	87.088
2394.19	0	0		root3_12	20	87.1131	130.73
2466.86	0	0		root3_12	21	87.1054	87.086
2539.32	0	0		root3_12	22	87.0938	130.728
2612.09	0	0		root3_2	19	105.568	102.451
2684.48	0	0		root3_2	20	51.7764	43.456
2757.19	0	0		root3_2	21	87.1305	87.0938
2829.66	0	0		root3_2	22	130.724	43.63
2902.65	0	0			AVERAGE	80.6676	79.9229
2974.83	0	0			St.Dev	26.2497	29.1636
					T.Test	0.904757
				*To export the chromatograms of PG(16:0/18:2), m/z ~745.5011, that were used to determine above resolution values by the 80-20% rule, please see raw mass spectrometry data linked in the Data Availability section.

## Sheet: Supplementary Fig. 3
Supplementary Fig. 3b							Supplementary Fig. 3c							Supplementary Fig. 3d
Average MS Spectrum of Differentiating Zone							Average MS Spectrum of Meristem							Average MS Spectrum of Root Tip
				Tissue Average, with Background Subtraction							Tissue Average, with Background Subtraction							Tissue Average, with Background Subtraction
Tissue Average, without Background Subtraction		Background Average		*This spectrum shown in Figure 3b.			Tissue Average, without Background Subtraction		Background Average		*This spectrum shown in Figure 3c.			Tissue Average, without Background Subtraction		Background Average		*This spectrum shown in Figure 3d.
				B73_root3_three33.raw							B73_root3_three54.raw							B73_root3_three63.raw
B73_root3_three33.raw		B73_root3_three33.raw		FTMS - p ESI Full ms [50.00-1000.00]			B73_root3_three54.raw		B73_root3_three54.raw		FTMS - p ESI Full ms [50.00-1000.00]			B73_root3_three63.raw		B73_root3_three63.raw		FTMS - p ESI Full ms [50.00-1000.00]
FTMS - p ESI Full ms [50.00-1000.00]		FTMS - p ESI Full ms [50.00-1000.00]		Scan #: 11-21			FTMS - p ESI Full ms [50.00-1000.00]		FTMS - p ESI Full ms [50.00-1000.00]		Scan #: 13-24			FTMS - p ESI Full ms [50.00-1000.00]		FTMS - p ESI Full ms [50.00-1000.00]		Scan #: 17-23
Scan #: 11-21		Scan #: 30-37		RT: 0.22-0.45			Scan #: 13-24		Scan #: 1-8		RT: 0.27-0.52			Scan #: 17-23		Scan #: 1-8		RT: 0.36-0.49
RT: 0.22-0.45		RT: 0.65-0.81		AV: 11			RT: 0.27-0.52		RT: 0.01-0.16		AV: 12			RT: 0.36-0.49		RT: 0.01-0.16		AV: 7
AV: 11		AV: 8		SB: 8 0.65-0.81			AV: 12		AV: 8		SB: 8 0.01-0.16			AV: 7		AV: 8		SB: 8 0.01-0.16
Data points: 50705		Data points: 33416		Data points: 52962			Data points: 51985		Data points: 36644		Data points: 54170			Data points: 30718		Data points: 35305		Data points: 31613
Mass	Intensity	Mass	Intensity	Mass	Intensity		Mass	Intensity	Mass	Intensity	Mass	Intensity		Mass	Intensity	Mass	Intensity	Mass	Intensity
49.9999	0	49.9999	0	49.9999	0		49.9999	0	49.9999	0	49.9999	0		49.9999	0	49.9999	0	49.9999	0
50	0	50	0	50	0		50	0	50	0	50	0		50	0	50	0	50	0
50.0001	0	50.0001	0	50.0001	0		50.0001	0	50.0001	0	50.0001	0		50.0001	0	50.0001	0	50.0001	0
50.0001	0	50.0001	0	50.0001	0		50.0001	0	50.0001	0	50.0001	0		50.0001	0	50.0001	0	50.0001	0
50.0007	0	50.0499	0	50.0007	0		50.0373	0	50.0072	0	50.0373	0		50.1465	0	50.0446	0	50.1465	0
50.0007	0	50.05	0	50.0007	0		50.0373	0	50.0073	0	50.0373	0		50.1465	0	50.0447	0	50.1465	0
50.0008	0	50.05	0	50.0008	0		50.0374	0	50.0073	0	50.0374	0		50.1466	0	50.0448	0	50.1466	0
50.0009	0	50.0501	0	50.0009	0		50.0375	0	50.0074	0	50.0375	0		50.1467	0	50.0448	0	50.1467	0
50.0009	7.78278	50.0502	8.1218	50.0009	7.68845		50.0375	6.38915	50.0075	7.86563	50.0375	6.29868		50.1467	11.4437	50.0449	7.71996	50.1467	11.4435
50.001	9.97358	50.0502	14.417	50.001	9.94703		50.0376	9.53335	50.0075	14.7567	50.0376	9.48883		50.1468	15.5833	50.045	13.4012	50.1468	15.5832
50.0011	11.3448	50.0503	16.972	50.0011	11.3281		50.0377	10.8945	50.0076	17.5851	50.0377	10.8753		50.1469	17.1392	50.045	17.4365	50.1469	17.1392
50.0011	12.4199	50.0504	14.976	50.0011	12.4068		50.0377	9.8727	50.0077	15.7766	50.0377	9.88716		50.1469	16.1255	50.0451	18.2385	50.1469	16.1255
50.0012	12.6339	50.0504	9.71787	50.0012	12.6313		50.0378	8.04065	50.0077	10.6219	50.0378	8.06659		50.147	12.8048	50.0452	15.4819	50.147	12.8048
50.0013	11.1464	50.0505	0.570023	50.0013	11.1644		50.0379	0.14713	50.0078	0.285299	50.0379	0.258901		50.1471	0.836902	50.0452	10.1245	50.1471	0.837076
50.0013	7.64631	50.0506	0	50.0013	7.68874		50.0379	0	50.0079	0	50.0379	0.002083		50.1471	0	50.0453	0.238412	50.1471	1.2e-05
50.0014	0.322324	50.0506	0	50.0014	0.411099		50.038	0	50.0079	0	50.038	0		50.1472	0	50.0454	0	50.1472	0
50.0015	0	50.0507	0	50.0015	0.003907		50.0381	0	50.008	0	50.0381	0		50.1473	0	50.0454	0	50.1473	0
50.0015	0	50.0508	0	50.0015	0		50.0381	0	50.0081	0	50.0381	0		50.1473	0	50.0455	0	50.1473	0
50.0016	0	50.1049	0	50.0016	0		50.0608	0	50.0644	0	50.0382	0		50.2135	0	50.0456	0	50.1474	0
50.0017	0	50.105	0	50.0017	0		50.0609	0	50.0644	0	50.0608	0		50.2136	0	50.0508	0	50.2135	0
50.0415	0	50.105	0	50.0017	0		50.0609	0	50.0645	0	50.0609	0		50.2137	0	50.0508	0	50.2136	0
50.0415	0	50.1051	0	50.0415	0		50.061	0	50.0646	0	50.0609	0		50.2137	0	50.0509	0	50.2137	0
50.0416	0	50.1052	11.2085	50.0415	0		50.0611	6.29365	50.0646	10.7414	50.061	0		50.2138	10.7103	50.051	0	50.2137	0
50.0417	0	50.1053	13.3115	50.0416	0		50.0611	10.6249	50.0647	13.7833	50.0611	6.20453		50.2139	16.0827	50.051	10.0473	50.2138	10.7101
50.0417	7.56346	50.1053	14.0704	50.0417	0		50.0612	12.7744	50.0648	16.0485	50.0611	10.5636		50.2139	18.5009	50.0511	13.9425	50.2139	16.0826
50.0418	11.0477	50.1054	13.9877	50.0417	7.47179		50.0613	11.6875	50.0648	16.5251	50.0612	12.7439		50.214	16.5267	50.0512	16.888	50.2139	18.5009
50.0419	12.0706	50.1055	11.6604	50.0418	11.0055		50.0613	7.98132	50.0649	13.4198	50.0613	11.7029		50.2141	10.1129	50.0512	17.0793	50.214	16.5268
50.0419	10.6905	50.1055	0.6471	50.0419	12.0582		50.0614	0.096721	50.065	0.201861	50.0613	8.0338		50.2141	0.624601	50.0513	13.7399	50.2141	10.113
50.042	7.95744	50.1056	0	50.0419	10.7072		50.0615	0	50.065	0	50.0614	0.208371		50.2142	0	50.0514	7.82034	50.2141	0.624803
50.0421	0.26534	50.1057	0	50.042	7.99057		50.0615	0	50.0651	0	50.0615	0.00137		50.2143	0	50.0514	0.307297	50.2142	1.3e-05
50.0421	0	50.1057	0	50.0421	0.358576		50.0616	0	50.0652	0	50.0615	0		50.2143	0	50.0515	0	50.2143	0
50.0422	0	50.1058	0	50.0421	0.003216		50.0617	0	50.0652	0	50.0616	0		50.2144	0	50.0516	0	50.2143	0
50.0423	0	50.1253	0	50.0422	0		50.0644	0	50.1367	0	50.0617	0		50.2367	0	50.0516	0	50.2144	0
50.0423	0	50.1254	0	50.0423	0		50.0644	0	50.1367	0	50.0617	0		50.2368	0	50.0517	0	50.2145	0
50.2417	0	50.1254	0	50.0423	0		50.0645	0	50.1368	0	50.0647	0		50.2369	0	50.1434	0	50.2367	0
50.2418	0	50.1255	0	50.0424	0		50.0646	0	50.1369	0	50.0648	0		50.2369	0	50.1435	0	50.2368	0
50.2418	0	50.1256	10.7604	50.2417	0		50.0646	4.74193	50.1369	7.02565	50.0648	0		50.237	13.6229	50.1435	0	50.2369	0
50.2419	0	50.1256	15.7354	50.2418	0		50.0647	9.2152	50.137	14.4629	50.0649	0		50.2371	17.6014	50.1436	0	50.2369	0
50.242	4.91021	50.1257	18.3975	50.2418	0		50.0648	10.6694	50.1371	17.6652	50.065	9.59797		50.2371	18.4469	50.1437	10.4827	50.237	13.6226
50.242	10.3393	50.1258	18.0591	50.2419	0		50.0648	10.3154	50.1372	15.2291	50.065	8.99513		50.2372	17.0062	50.1437	13.3214	50.2371	17.6013
50.2421	12.647	50.1258	15.3893	50.242	4.8507		50.0649	9.87303	50.1372	8.43623	50.0651	6.56843		50.2373	14.0714	50.1438	15.377	50.2371	18.4469
50.2422	10.0512	50.1259	12.6318	50.242	10.2735		50.065	9.79878	50.1373	0.254412	50.0652	0.092522		50.2373	0.840339	50.1439	14.5882	50.2372	17.0063
50.2422	4.48045	50.126	0.786175	50.2421	12.619		50.065	8.98359	50.1374	0	50.0652	0		50.2374	0	50.1439	9.86286	50.2373	14.0715
50.2423	0.14234	50.126	0	50.2422	10.0826		50.0651	6.53374	50.1374	0	50.0653	0		50.2375	0	50.144	0.320222	50.2373	0.84065
50.2424	0	50.1261	0	50.2422	4.54797		50.0652	0	50.1375	0	50.0654	0		50.2375	0	50.1441	0	50.2374	2e-05
50.2424	0	50.1262	0	50.2423	0.194922		50.0652	0	50.1376	0	50.0654	0		50.2376	0	50.1441	0	50.2375	0
50.2425	0	50.1262	0	50.2424	0.001725		50.0653	0	50.1414	0	50.1034	0		50.2741	0	50.1442	0	50.2375	0
50.2426	0	50.139	0	50.2424	0		50.0654	0	50.1414	0	50.1035	0		50.2741	0	50.1443	0	50.2376	0
50.2712	0	50.139	0	50.2425	0		50.1034	0	50.1415	0	50.1036	0		50.2742	0	50.1537	0	50.2377	0
50.2713	0	50.1391	0	50.2426	0		50.1035	0	50.1416	0	50.1036	0		50.2743	0	50.1538	0	50.2741	0
50.2714	0	50.1392	0	50.2426	0		50.1036	0	50.1416	6.38124	50.1037	4.62606		50.2743	6.08012	50.1538	0	50.2741	0
50.2714	0	50.1392	9.22005	50.2712	0		50.1036	0	50.1417	15.0422	50.1038	9.31532		50.2744	15.2787	50.1539	0	50.2742	0
50.2715	7.38141	50.1393	13.9446	50.2713	0		50.1037	4.69251	50.1418	20.0613	50.1038	12.8632		50.2745	20.2181	50.154	9.79623	50.2743	0
50.2716	12.0243	50.1394	15.1884	50.2714	0		50.1038	9.38172	50.1418	18.3039	50.1039	14.0869		50.2745	17.9467	50.154	15.3064	50.2743	6.07996
50.2716	14.123	50.1394	14.1758	50.2714	0		50.1038	12.9132	50.1419	10.895	50.104	12.4963		50.2746	10.4835	50.1541	18.0068	50.2744	15.2785
50.2717	12.9212	50.1395	12.4707	50.2715	7.29194		50.1039	14.1038	50.142	0.268902	50.104	9.58895		50.2747	0.502187	50.1542	17.1178	50.2745	20.2179
50.2718	8.35361	50.1396	0.692392	50.2716	11.968		50.104	12.4732	50.142	0	50.1041	6.84727		50.2747	0	50.1543	13.3027	50.2745	17.9468
50.2718	0.355258	50.1396	0	50.2716	14.0976		50.104	9.54751	50.1421	0	50.1042	0.156896		50.2748	0	50.1543	7.79197	50.2746	10.4837
50.2719	0	50.1397	0	50.2717	12.9358		50.1041	6.80847	50.1422	0	50.1042	0.000869		50.2749	0	50.1544	0.244287	50.2747	0.502459
50.272	0	50.1398	0	50.2718	8.40898		50.1042	0.061345	50.1422	0	50.1043	0		50.2749	0	50.1545	0	50.2747	1.4e-05
50.272	0	50.1398	0	50.2718	0.452206		50.1042	0	50.1598	0	50.1044	0		50.3206	0	50.1545	0	50.2748	0
50.2721	0	50.1414	0	50.2719	0.004306		50.1043	0	50.1598	0	50.1044	0		50.3207	0	50.1546	0	50.2749	0
50.3244	0	50.1415	0	50.272	0		50.1044	0	50.1599	0	50.1045	0		50.3208	0	50.1547	0	50.2749	0
50.3245	0	50.1416	0	50.272	0		50.1044	0	50.16	0	50.1117	0		50.3208	0	50.3472	0	50.275	0
50.3245	0	50.1416	0	50.2721	0		50.1117	0	50.16	10.8414	50.1118	0		50.3209	9.71561	50.3473	0	50.3206	0
50.3246	0	50.1417	8.39056	50.2722	0		50.1118	0	50.1601	14.855	50.1118	0		50.321	16.488	50.3473	0	50.3207	0
50.3247	6.18578	50.1418	13.7651	50.3244	0		50.1118	0	50.1602	16.5973	50.1119	0		50.321	19.2567	50.3474	0	50.3208	0
50.3247	9.71711	50.1418	16.8045	50.3245	0		50.1119	0	50.1602	14.6352	50.112	7.93982		50.3211	16.4444	50.3475	9.53784	50.3208	0
50.3248	11.8295	50.1419	16.1665	50.3245	0		50.112	8.05388	50.1603	9.32923	50.112	11.7796		50.3212	8.31399	50.3475	15.7704	50.3209	9.7153
50.3249	11.7394	50.142	11.4818	50.3246	0		50.112	11.8331	50.1604	0.201559	50.1121	13.2566		50.3212	0.34397	50.3476	18.0007	50.321	16.4878
50.3249	9.42511	50.142	0.525061	50.3247	6.1108		50.1121	13.277	50.1604	0	50.1122	11.1996		50.3213	0	50.3477	16.0194	50.321	19.2566
50.325	0	50.1421	0	50.3247	9.67431		50.1122	11.1697	50.1605	0	50.1122	7.06239		50.3214	0	50.3477	10.4652	50.3211	16.4445
50.3251	0	50.1422	0	50.3248	11.8039		50.1122	7.00339	50.1606	0	50.1123	0.159476		50.3214	0	50.3478	0.325286	50.3212	8.31425
50.3251	0	50.1422	0	50.3249	11.7405		50.1123	0.06116	50.1606	0	50.1124	0.000866		50.3215	0	50.3479	0	50.3212	0.344223
50.3252	0	50.1423	0	50.3249	9.45316		50.1124	0	50.1931	0	50.1124	0		50.3433	0	50.3479	0	50.3213	1.1e-05
50.3809	0	50.1558	0	50.325	0.114242		50.1124	0	50.1932	0	50.1125	0		50.3433	0	50.348	0	50.3214	0
50.381	0	50.1559	0	50.3251	0		50.1125	0	50.1932	0	50.1126	0		50.3434	0	50.3481	0	50.3214	0
50.3811	0	50.1559	0	50.3251	0		50.1126	0	50.1933	0	50.1126	0		50.3435	0	50.3792	0	50.3215	0
50.3811	0	50.156	0	50.3252	0		50.13	0	50.1934	11.8512	50.13	0		50.3435	13.9303	50.3793	0	50.3216	0
50.3812	6.0897	50.1561	10.5639	50.3253	0		50.1301	0	50.1934	15.8571	50.1301	0		50.3436	17.2619	50.3793	0	50.3433	0
50.3813	9.89716	50.1561	14.5033	50.3809	0		50.1302	0	50.1935	17.0052	50.1302	0		50.3437	17.5905	50.3794	0	50.3433	0
50.3813	11.8322	50.1562	16.5671	50.381	0		50.1302	0	50.1936	13.8916	50.1302	0		50.3437	17.3535	50.3795	7.87462	50.3434	0
50.3814	10.7603	50.1563	15.2408	50.3811	0		50.1303	6.85907	50.1937	7.16446	50.1303	6.76193		50.3438	18.6461	50.3795	14.4292	50.3435	0
50.3815	7.04542	50.1563	10.2407	50.3811	0		50.1304	9.71849	50.1937	0.187722	50.1304	9.678		50.3439	19.1977	50.3796	18.6365	50.3435	13.9299
50.3815	0.266148	50.1564	0.257146	50.3812	6.01588		50.1304	11.3359	50.1938	0	50.1304	11.313		50.3439	15.7596	50.3797	17.9141	50.3436	17.2618
50.3816	0	50.1565	0	50.3813	9.85101		50.1305	10.6944	50.1939	0	50.1305	10.7035		50.344	7.90141	50.3797	13.1077	50.3437	17.5905
50.3817	0	50.1565	0	50.3813	11.8088		50.1306	7.5796	50.1939	0	50.1306	7.62372		50.3441	0.359187	50.3798	0.226695	50.3437	17.3535
50.3817	0	50.1566	0	50.3814	10.7733		50.1307	0.089896	50.194	0	50.1306	0.19597		50.3442	0	50.3799	0	50.3438	18.6461
50.3818	0	50.1567	0	50.3815	7.09045		50.1307	0	50.2492	0	50.1307	0.001273		50.3442	0	50.3799	0	50.3439	19.1976
50.3845	0	50.2319	0	50.3815	0.34832		50.1308	0	50.2492	0	50.1308	0		50.3443	0	50.38	0	50.3439	15.7597
50.3846	0	50.232	0	50.3816	0.003226		50.1309	0	50.2493	0	50.1309	0		50.3444	0	50.3801	0	50.344	7.90168
50.3847	0	50.232	0	50.3817	0		50.1309	0	50.2494	0	50.1309	0		50.4049	0	50.4059	0	50.3441	0.359444
50.3847	0	50.2321	0	50.3817	0		50.1575	0	50.2494	10.8622	50.131	0		50.4049	0	50.4059	0	50.3442	1.2e-05
50.3848	6.11221	50.2322	8.15407	50.3818	0		50.1576	0	50.2495	16.7877	50.1575	0		50.405	0	50.406	0	50.3442	0
50.3849	9.69645	50.2322	13.108	50.3819	0		50.1577	0	50.2496	17.8558	50.1576	0		50.4051	0	50.4061	0	50.3443	0
50.3849	11.0312	50.2323	14.8827	50.3845	0		50.1577	0	50.2496	13.9336	50.1577	0		50.4051	13.8554	50.4061	4.55131	50.3444	0
50.385	9.91207	50.2324	15.1253	50.3846	0		50.1578	7.68745	50.2497	7.19534	50.1577	0		50.4052	16.697	50.4062	13.2406	50.3444	0
50.3851	7.24176	50.2324	14.2571	50.3847	0		50.1579	10.3249	50.2498	0.0852	50.1578	7.57857		50.4053	17.8261	50.4063	17.6404	50.4049	0
50.3851	0.285217	50.2325	11.1939	50.3847	0		50.1579	10.4986	50.2498	0	50.1579	10.2875		50.4053	18.2911	50.4063	14.3136	50.4049	0
50.3852	0	50.2326	0.636143	50.3848	6.03812		50.158	9.46362	50.2499	0	50.1579	10.4962		50.4054	16.3679	50.4064	4.83506	50.405	0
50.3853	0	50.2326	0	50.3849	9.65301		50.1581	7.97734	50.25	0	50.158	9.47828		50.4055	10.7698	50.4065	0.12508	50.4051	0
50.3853	0	50.2327	0	50.3849	11.015		50.1581	0.028429	50.25	0	50.1581	7.99839		50.4055	0.579852	50.4065	0	50.4051	13.8548
50.3854	0	50.2328	0	50.385	9.92564		50.1582	0	50.277	0	50.1581	0.141012		50.4056	0	50.4066	0	50.4052	16.6969
50.3881	0	50.2328	0	50.3851	7.27412		50.1583	0	50.2771	0	50.1582	0.000403		50.4057	0	50.4067	0	50.4053	17.8261
50.3882	0	50.3086	0	50.3851	0.369538		50.1583	0	50.2772	0	50.1583	0		50.4057	0	50.4067	0	50.4053	18.2911
50.3882	0	50.3086	0	50.3852	0.003457		50.1584	0	50.2772	0	50.1583	0		50.4058	0	50.4195	0	50.4054	16.368
50.3883	0	50.3087	0	50.3853	0		50.1911	0	50.2773	10.7919	50.1584	0		50.4807	0	50.4195	0	50.4055	10.77
50.3884	5.49564	50.3088	0	50.3853	0		50.1912	0	50.2774	14.1853	50.1585	0		50.4808	0	50.4196	0	50.4055	0.580261
50.3884	9.85636	50.3088	8.91285	50.3854	0		50.1912	0	50.2774	14.9078	50.1911	0		50.4808	0	50.4197	0	50.4056	2.3e-05
50.3885	12.3481	50.3089	15.3044	50.3855	0		50.1913	0	50.2775	14.1282	50.1912	0		50.4809	0	50.4197	10.2569	50.4057	0
50.3886	11.4462	50.309	17.7806	50.3881	0		50.1914	5.33189	50.2776	12.3247	50.1912	0		50.481	10.7749	50.4198	14.979	50.4057	0
50.3886	7.97151	50.309	14.3563	50.3882	0		50.1914	9.42995	50.2776	0.283368	50.1913	0		50.481	20.2367	50.4199	18.9861	50.4058	0
50.3887	0.336144	50.3091	8.56005	50.3882	0		50.1915	11.4768	50.2777	0	50.1914	5.25637		50.4811	23.6669	50.4199	20.4036	50.4059	0
50.3888	0	50.3092	0.293409	50.3883	0		50.1916	10.385	50.2778	0	50.1914	9.3719		50.4812	19.2769	50.42	17.6289	50.4807	0
50.3888	0	50.3092	0	50.3884	5.42903		50.1916	7.1252	50.2778	0	50.1915	11.4478		50.4812	10.6893	50.4201	11.0446	50.4808	0
50.3889	0	50.3093	0	50.3884	9.8035		50.1917	0	50.2779	0	50.1916	10.4004		50.4813	0.527177	50.4201	0.155262	50.4808	0
50.389	0	50.3094	0	50.3885	12.3179		50.1918	0	50.2846	0	50.1916	7.17137		50.4814	0	50.4202	0	50.4809	0
50.4015	0	50.3094	0	50.3886	11.4571		50.1918	0	50.2846	0	50.1917	0.100923		50.4814	0	50.4203	0	50.481	10.7744
50.4015	0	50.322	0	50.3886	8.01363		50.1919	0	50.2847	0	50.1918	0		50.4815	0	50.4203	0	50.481	20.2363
50.4016	0	50.3221	0	50.3887	0.428692		50.2787	0	50.2848	0	50.1918	0		50.4816	0	50.4204	0	50.4811	23.6668
50.4017	0	50.3222	0	50.3888	0.004074		50.2788	0	50.2848	6.09608	50.1919	0		50.483	0	50.4812	0	50.4812	19.2771
50.4017	4.3578	50.3222	0	50.3888	0		50.2788	0	50.2849	14.354	50.192	0		50.4831	0	50.4812	0	50.4812	10.6897
50.4018	10.0542	50.3223	9.41983	50.3889	0		50.2789	0	50.285	17.2737	50.2787	0		50.4831	0	50.4813	0	50.4813	0.52766
50.4019	12.7193	50.3224	13.7384	50.389	0		50.279	8.58596	50.285	15.5893	50.2788	0		50.4832	0	50.4814	0	50.4814	2.5e-05
50.4019	12.421	50.3224	16.03	50.389	0		50.2791	10.8182	50.2851	11.4009	50.2788	0		50.4833	13.4174	50.4814	12.2579	50.4814	0
50.402	10.2205	50.3225	15.4094	50.4015	0		50.2791	11.0362	50.2852	0.298429	50.2789	0		50.4833	15.5832	50.4815	16.2875	50.4815	0
50.4021	6.87695	50.3226	12.1717	50.4015	0		50.2792	9.30105	50.2852	0	50.279	8.46433		50.4834	17.1968	50.4816	17.2097	50.4816	0
50.4022	0	50.3226	0.027318	50.4016	0		50.2793	5.90578	50.2853	0	50.2791	10.7866		50.4835	16.3649	50.4817	15.3658	50.4816	0
50.4022	0	50.3227	0	50.4017	0		50.2793	0.024872	50.2854	0	50.2791	11.0331		50.4835	12.1715	50.4817	11.2791	50.483	0
50.4023	0	50.3228	0	50.4017	4.30498		50.2794	0	50.2854	0	50.2792	9.32564		50.4836	0.678778	50.4818	0	50.4831	0
50.4024	0	50.3228	0	50.4018	9.98512		50.2795	0	50.2989	0	50.2793	5.95388		50.4837	0	50.4819	0	50.4831	0
50.4074	0	50.3229	0	50.4019	12.687		50.2795	0	50.2989	0	50.2793	0.108186		50.4837	0	50.4819	0	50.4832	0
50.4075	0	50.3801	0	50.4019	12.4247		50.2796	0	50.299	0	50.2794	0.000352		50.4838	0	50.482	0	50.4833	13.4168
50.4076	0	50.3801	0	50.402	10.2472		50.3022	0	50.2991	0	50.2795	0		50.4839	0	50.5461	0	50.4833	15.5831
50.4076	0	50.3802	0	50.4021	6.91748		50.3023	0	50.2991	5.50629	50.2795	0		50.5078	0	50.5461	0	50.4834	17.1967
50.4077	4.30133	50.3803	0	50.4022	0.083356		50.3024	0	50.2992	14.0248	50.2796	0		50.5079	0	50.5462	0	50.4835	16.3649
50.4078	10.0412	50.3803	10.0525	50.4022	0		50.3024	0	50.2993	18.7785	50.2797	0		50.5079	0	50.5463	0	50.4835	12.1717
50.4078	14.0583	50.3804	14.2608	50.4023	0		50.3025	6.17391	50.2993	17.0346	50.3022	0		50.508	0	50.5463	11.2692	50.4836	0.679326
50.4079	13.6944	50.3805	16.8006	50.4024	0		50.3026	9.01177	50.2994	10.4415	50.3023	0		50.5081	12.1517	50.5464	16.4912	50.4837	3.2e-05
50.408	9.25487	50.3805	16.2134	50.4024	0		50.3026	10.3215	50.2995	0.083389	50.3024	0		50.5081	17.8795	50.5465	17.4709	50.4837	0
50.408	0.243772	50.3806	11.2707	50.4074	0		50.3027	9.47392	50.2995	0	50.3024	0		50.5082	20.4946	50.5465	13.8478	50.4838	0
50.4081	0	50.3807	0.586993	50.4075	0		50.3028	6.34973	50.2996	0	50.3025	6.08644		50.5083	18.3672	50.5466	7.93321	50.4839	0
50.4082	0	50.3807	0	50.4076	0		50.3028	0.058278	50.2997	0	50.3026	8.97157		50.5083	12.0797	50.5467	0.196914	50.484	0
50.4082	0	50.3808	0	50.4076	0		50.3029	0	50.2997	0	50.3026	10.303		50.5084	0.596428	50.5467	0	50.5078	0
50.4083	0	50.3809	0	50.4077	4.2492		50.303	0	50.3404	0	50.3027	9.48592		50.5085	0	50.5468	0	50.5079	0
50.4754	0	50.3809	0	50.4078	9.97165		50.303	0	50.3405	0	50.3028	6.39399		50.5085	0	50.5469	0	50.5079	0
50.4755	0	50.3863	0	50.4078	14.0096		50.3031	0	50.3406	0	50.3028	0.147412		50.5086	0	50.5469	0	50.508	0
50.4756	0	50.3864	0	50.4079	13.6988		50.3105	0	50.3406	0	50.3029	0.000826		50.5087	0	50.6154	0	50.5081	12.1511
50.4756	0	50.3865	0	50.408	9.30868		50.3106	0	50.3407	10.7591	50.303	0		50.5555	0	50.6154	0	50.5081	17.8793
50.4757	4.61456	50.3865	0	50.408	0.352996		50.3106	0	50.3408	15.8799	50.303	0		50.5556	0	50.6155	0	50.5082	20.4945
50.4758	9.66062	50.3866	9.83347	50.4081	0.002955		50.3107	0	50.3408	16.7925	50.3031	0		50.5556	0	50.6156	0	50.5083	18.3673
50.4758	12.9905	50.3867	15.3068	50.4082	0		50.3108	7.19153	50.3409	14.0362	50.3032	0		50.5557	0	50.6156	7.38645	50.5083	12.08
50.4759	13.3332	50.3867	17.4379	50.4082	0		50.3108	11.4134	50.341	9.09924	50.3105	0		50.5558	13.7525	50.6157	13.5733	50.5084	0.597004
50.476	11.0627	50.3868	14.7159	50.4083	0		50.3109	13.6554	50.3411	0.198411	50.3106	0		50.5558	18.1619	50.6158	16.0046	50.5085	3e-05
50.476	7.66631	50.3869	9.60809	50.4084	0		50.311	12.5049	50.3411	0	50.3106	0		50.5559	18.7784	50.6158	15.4662	50.5085	0
50.4761	0.188586	50.3869	0.421111	50.4754	0		50.311	8.14445	50.3412	0	50.3107	0		50.556	15.5026	50.6159	13.0744	50.5086	0
50.4762	0	50.387	0	50.4755	0		50.3111	0.015772	50.3413	0	50.3108	7.08964		50.556	10.6223	50.616	8.77697	50.5087	0
50.4762	0	50.3871	0	50.4756	0		50.3112	0	50.3413	0	50.3108	11.3535		50.5561	0.287755	50.616	0.217743	50.5088	0
50.4763	0	50.3872	0	50.4756	0		50.3113	0	50.4053	0	50.3109	13.6236		50.5562	0	50.6161	0	50.5555	0
50.4764	0	50.3872	0	50.4757	4.55863		50.3113	0	50.4053	0	50.311	12.5212		50.5562	0	50.6162	0	50.5556	0
50.4974	0	50.4564	0	50.4758	9.59946		50.3114	0	50.4054	0	50.311	8.20623		50.5563	0	50.6162	0	50.5556	0
50.4975	0	50.4565	0	50.4758	12.9502		50.3934	0	50.4055	0	50.3111	0.130936		50.5564	0	50.6163	0	50.5557	0
50.4976	0	50.4565	0	50.4759	13.329		50.3934	0	50.4055	9.73789	50.3112	0.000223		50.6775	0	50.6206	0	50.5558	13.7517
50.4976	0	50.4566	0	50.476	11.0902		50.3935	0	50.4056	13.953	50.3113	0		50.6776	0	50.6207	0	50.5558	18.1617
50.4977	5.37385	50.4567	11.0223	50.476	7.70747		50.3936	0	50.4057	15.9451	50.3113	0		50.6776	0	50.6207	0	50.5559	18.7784
50.4978	9.70946	50.4567	15.502	50.4761	0.279223		50.3936	3.91244	50.4057	14.2979	50.3114	0		50.6777	0	50.6208	0	50.556	15.5028
50.4978	12.3936	50.4568	17.4599	50.4762	0.002286		50.3937	9.76755	50.4058	9.78523	50.3115	0		50.6778	11.7363	50.6209	5.40975	50.556	10.6226
50.4979	12.0307	50.4569	16.6358	50.4762	0		50.3938	12.7724	50.4059	0.138404	50.3934	0		50.6778	16.4131	50.6209	13.0379	50.5561	0.288321
50.498	8.8491	50.4569	13.3288	50.4763	0		50.3938	11.5723	50.4059	0	50.3934	0		50.6779	19.4857	50.621	16.2912	50.5562	1.6e-05
50.498	0.13791	50.457	8.72808	50.4764	0		50.3939	7.35629	50.406	0	50.3935	0		50.678	19.646	50.6211	13.7955	50.5562	0
50.4981	0	50.4571	0.33896	50.4764	0		50.394	0	50.4061	0	50.3936	0		50.678	16.8568	50.6211	7.43986	50.5563	0
50.4982	0	50.4571	0	50.4974	0		50.394	0	50.4061	0	50.3936	3.857		50.6781	12.7093	50.6212	0.124505	50.5564	0
50.4982	0	50.4572	0	50.4975	0		50.3941	0	50.4347	0	50.3937	9.68459		50.6782	0.535129	50.6213	0	50.5564	0
50.4983	0	50.4573	0	50.4976	0		50.3942	0	50.4348	0	50.3938	12.7298		50.6783	0	50.6213	0	50.6775	0
50.541	0	50.4573	0	50.4976	0		50.3992	0	50.4349	0	50.3938	11.5893		50.6783	0	50.6214	0	50.6776	0
50.5411	0	50.6751	0	50.4977	5.30872		50.3993	0	50.4349	0	50.3939	7.41603		50.6784	0	50.6215	0	50.6776	0
50.5412	0	50.6752	0	50.4978	9.65691		50.3994	0	50.435	10.3915	50.394	0.104239		50.6785	0	50.6627	0	50.6777	0
50.5412	0	50.6753	0	50.4978	12.3611		50.3995	0	50.4351	15.7373	50.394	0		50.7037	0	50.6628	0	50.6778	11.7356
50.5413	8.37413	50.6753	0	50.4979	12.0351		50.3995	3.07876	50.4351	16.6979	50.3941	0		50.7037	0	50.6629	0	50.6778	16.4128
50.5414	11.6658	50.6754	10.585	50.498	8.88767		50.3996	9.25734	50.4352	14.1922	50.3942	0		50.7038	0	50.6629	0	50.6779	19.4855
50.5414	12.4145	50.6755	16.6728	50.498	0.243498		50.3997	13.1095	50.4353	10.3881	50.3942	0		50.7039	0	50.663	11.8708	50.678	19.646
50.5415	11.0247	50.6755	20.6409	50.4981	0.001672		50.3997	12.4273	50.4353	0	50.3992	0		50.7039	9.2806	50.6631	13.9002	50.678	16.857
50.5416	8.3141	50.6756	20.4155	50.4982	0		50.3998	7.68509	50.4354	0	50.3993	0		50.704	15.8001	50.6631	14.8287	50.6781	12.7096
50.5416	0.304297	50.6757	14.6322	50.4982	0		50.3999	0	50.4355	0	50.3994	0		50.7041	19.3847	50.6632	14.4248	50.6782	0.535942
50.5417	0	50.6757	4.99604	50.4983	0		50.3999	0	50.4356	0	50.3995	0		50.7042	19.0583	50.6633	12.2659	50.6783	3.6e-05
50.5418	0	50.6758	0.197276	50.4984	0		50.4	0	50.4414	0	50.3995	3.03514		50.7042	14.915	50.6633	0.017735	50.6783	0
50.5419	0	50.6759	0	50.541	0		50.4001	0	50.4415	0	50.3996	9.16978		50.7043	0.537698	50.6634	0	50.6784	0
50.5419	0	50.6759	0	50.5411	0		50.4069	0	50.4416	0	50.3997	13.0549		50.7044	0	50.6635	0	50.6785	0
50.5872	0	50.676	0	50.5412	0		50.407	0	50.4416	0	50.3997	12.437		50.7044	0	50.6635	0	50.6785	0
50.5873	0	50.6761	0	50.5412	0		50.407	0	50.4417	8.82448	50.3998	7.75228		50.7045	0	50.6636	0	50.7037	0
50.5873	0	50.7241	0	50.5413	8.27263		50.4071	0	50.4418	14.1647	50.3999	0.108899		50.7046	0	50.6955	0	50.7037	0
50.5874	0	50.7241	0	50.5414	11.6259		50.4072	6.8276	50.4418	15.283	50.3999	0		50.7356	0	50.6956	0	50.7038	0
50.5875	6.98689	50.7242	0	50.5414	12.4054		50.4072	10.0535	50.4419	13.689	50.4	0		50.7357	0	50.6956	0	50.7039	0
50.5876	9.97624	50.7243	0	50.5415	11.0415		50.4073	11.0432	50.442	11.1538	50.4001	0		50.7357	0	50.6957	0	50.7039	9.27995
50.5876	11.3776	50.7243	7.76959	50.5416	8.34696		50.4074	9.78001	50.442	0.026366	50.4001	0		50.7358	0	50.6958	10.1245	50.704	15.7996
50.5877	9.95453	50.7244	14.7266	50.5416	0.401384		50.4074	7.05509	50.4421	0	50.4069	0		50.7359	11.1324	50.6958	14.4908	50.7041	19.3845
50.5878	6.79567	50.7245	17.5087	50.5417	0.003688		50.4075	0.012914	50.4422	0	50.407	0		50.7359	16.2298	50.6959	17.1549	50.7042	19.0583
50.5878	0.22564	50.7245	14.5407	50.5418	0		50.4076	0	50.4423	0	50.407	0		50.736	17.6335	50.696	16.4347	50.7042	14.9153
50.5879	0	50.7246	7.95488	50.5419	0		50.4076	0	50.4423	0	50.4071	0		50.7361	16.066	50.696	10.9426	50.7043	0.538694
50.588	0	50.7247	0.301548	50.5419	0		50.4077	0	50.6375	0	50.4072	6.73085		50.7361	13.0888	50.6961	0.1976	50.7044	3.7e-05
50.588	0	50.7248	0	50.542	0		50.4078	0	50.6375	0	50.4072	10.0078		50.7362	0.46029	50.6962	0	50.7044	0
50.5881	0	50.7248	0	50.5872	0		50.4372	0	50.6376	0	50.4073	11.0292		50.7363	0	50.6962	0	50.7045	0
50.6914	0	50.7249	0	50.5873	0		50.4373	0	50.6377	0	50.4074	9.79791		50.7364	0	50.6963	0	50.7046	0
50.6915	0	50.725	0	50.5873	0		50.4374	0	50.6377	7.9379	50.4074	7.0937		50.7364	0	50.6964	0	50.7046	0
50.6915	0	50.7687	0	50.5874	0		50.4374	0	50.6378	16.6393	50.4075	0.112705		50.7365	0	50.7164	0	50.7356	0
50.6916	0	50.7688	0	50.5875	6.9022		50.4375	3.65538	50.6379	20.9811	50.4076	0.000183		50.7885	0	50.7165	0	50.7357	0
50.6917	7.36065	50.7689	0	50.5876	9.94001		50.4376	9.29312	50.6379	19.2343	50.4076	0		50.7886	0	50.7166	0	50.7357	0
50.6917	11.9637	50.7689	0	50.5876	11.3606		50.4377	13.6754	50.638	13.1971	50.4077	0		50.7887	0	50.7166	0	50.7358	0
50.6918	13.7774	50.769	12.152	50.5877	9.97178		50.4377	14.0195	50.6381	0.180929	50.4078	0		50.7887	0	50.7167	9.1862	50.7359	11.1316
50.6919	11.0347	50.7691	15.9753	50.5878	6.83396		50.4378	10.0583	50.6381	0	50.4078	0		50.7888	9.81007	50.7168	13.9639	50.7359	16.2294
50.6919	4.17591	50.7691	17.3499	50.5878	0.305276		50.4379	4.53577	50.6382	0	50.4372	0		50.7889	16.0759	50.7168	15.6305	50.736	17.6334
50.692	0.132024	50.7692	14.623	50.5879	0.002735		50.4379	0.017589	50.6383	0	50.4373	0		50.7889	19.4422	50.7169	14.3993	50.7361	16.0661
50.6921	0	50.7693	8.02268	50.588	0		50.438	0	50.6384	0	50.4374	0		50.789	18.5448	50.717	9.64277	50.7361	13.089
50.6922	0	50.7693	0.315872	50.588	0		50.4381	0	50.6535	0	50.4374	0		50.7891	14.8363	50.717	0.101643	50.7362	0.461204
50.6922	0	50.7694	0	50.5881	0		50.4381	0	50.6535	0	50.4375	3.60358		50.7891	0.544203	50.7171	0	50.7363	3.3e-05
50.6923	0	50.7695	0	50.5882	0		50.4382	0	50.6536	0	50.4376	9.21323		50.7892	0	50.7172	0	50.7364	0
50.6971	0	50.7695	0	50.6914	0		50.485	0	50.6537	0	50.4376	13.6133		50.7893	0	50.7172	0	50.7364	0
50.6972	0	50.7696	0	50.6915	0		50.4851	0	50.6537	11.344	50.4377	14.0146		50.7894	0	50.7173	0	50.7365	0
50.6973	0	50.8484	0	50.6915	0		50.4852	0	50.6538	15.0363	50.4378	10.1144		50.7894	0	50.8377	0	50.7366	0
50.6973	0	50.8485	0	50.6916	0		50.4852	0	50.6539	15.972	50.4379	4.61403		50.9291	0	50.8377	0	50.7885	0
50.6974	9.12705	50.8485	0	50.6917	7.27143		50.4853	5.5715	50.6539	15.9167	50.4379	0.081618		50.9292	0	50.8378	0	50.7886	0
50.6975	12.8055	50.8486	0	50.6917	11.9079		50.4854	9.21836	50.654	15.0197	50.438	0.000249		50.9292	0	50.8379	0	50.7887	0
50.6975	12.9747	50.8487	6.16038	50.6918	13.7554		50.4854	11.5302	50.6541	12.2305	50.4381	0		50.9293	0	50.8379	12.7004	50.7887	0
50.6976	10.0342	50.8487	13.1052	50.6919	11.0679		50.4855	11.3504	50.6541	0	50.4381	0		50.9294	10.9168	50.838	15.5218	50.7888	9.80931
50.6977	5.97293	50.8488	19.2216	50.6919	4.25905		50.4856	8.83461	50.6542	0	50.4382	0		50.9294	17.2408	50.8381	16.5097	50.7889	16.0755
50.6977	0.189202	50.8489	21.1657	50.692	0.18104		50.4856	5.17283	50.6543	0	50.4383	0		50.9295	19.4021	50.8381	13.9854	50.7889	19.442
50.6978	0	50.8489	18.2386	50.6921	0.0016		50.4857	0	50.6543	0	50.485	0		50.9296	16.8716	50.8382	8.04625	50.789	18.5449
50.6979	0	50.849	12.0758	50.6922	0		50.4858	0	50.6793	0	50.4851	0		50.9296	11.8681	50.8383	0.110242	50.7891	14.8366
50.6979	0	50.8491	0.457196	50.6922	0		50.4859	0	50.6794	0	50.4852	0		50.9297	0.475138	50.8383	0	50.7891	0.545311
50.698	0	50.8492	0	50.6923	0		50.4859	0	50.6795	0	50.4852	0		50.9298	0	50.8384	0	50.7892	4.2e-05
50.6985	0	50.8492	0	50.6924	0		50.5481	0	50.6795	0	50.4853	5.49254		50.9298	0	50.8385	0	50.7893	0
50.6986	0	50.8493	0	50.6971	0		50.5482	0	50.6796	12.8876	50.4854	9.16667		50.9299	0	50.8385	0	50.7894	0
50.6986	0	50.8494	0	50.6972	0		50.5482	0	50.6797	19.7305	50.4854	11.4974		50.93	0	50.8653	0	50.7894	0
50.6987	0	50.8892	0	50.6973	0		50.5483	0	50.6798	20.5127	50.4855	11.353		50.9594	0	50.8654	0	50.7895	0
50.6988	8.13381	50.8892	0	50.6973	0		50.5484	7.02423	50.6798	14.4988	50.4856	8.87027		50.9594	0	50.8655	0	50.9291	0
50.6988	10.4608	50.8893	0	50.6974	9.01642		50.5484	9.63725	50.6799	5.16756	50.4856	5.22473		50.9595	0	50.8655	0	50.9292	0
50.6989	11.3419	50.8894	0	50.6975	12.7609		50.5485	10.3987	50.68	0	50.4857	0.073313		50.9596	0	50.8656	8.62336	50.9292	0
50.699	10.1342	50.8894	9.10989	50.6975	12.9726		50.5486	9.84357	50.68	0	50.4858	0		50.9597	9.08658	50.8657	14.2114	50.9293	0
50.699	7.05024	50.8895	13.2028	50.6976	10.0698		50.5486	8.32309	50.6801	0	50.4858	0		50.9597	16.6779	50.8657	16.1193	50.9294	10.9158
50.6991	0.157577	50.8896	14.8368	50.6977	6.02215		50.5487	0	50.6802	0	50.4859	0		50.9598	21.1557	50.8658	14.236	50.9294	17.2403
50.6992	0	50.8896	13.654	50.6977	0.259307		50.5488	0	50.6921	0	50.486	0		50.9599	17.6484	50.8659	9.03522	50.9295	19.4019
50.6992	0	50.8897	10.9261	50.6978	0.002293		50.5488	0	50.6922	0	50.5481	0		50.9599	8.3331	50.8659	0.134533	50.9296	16.8718
50.6993	0	50.8898	0.414769	50.6979	0		50.5489	0	50.6922	0	50.5482	0		50.96	0.070471	50.866	0	50.9296	11.8686
50.6994	0	50.8899	0	50.6979	0		50.5581	0	50.6923	0	50.5482	0		50.9601	0	50.8661	0	50.9297	0.476176
50.6995	0	50.8899	0	50.698	0		50.5582	0	50.6924	7.6142	50.5483	0		50.9601	0	50.8661	0	50.9298	4.3e-05
50.6996	0	50.89	0	50.6981	0		50.5583	0	50.6924	14.0555	50.5484	6.92467		50.9602	0	50.8662	0	50.9298	0
50.6997	0	50.8901	0	50.6985	0		50.5583	0	50.6925	17.1011	50.5484	9.60022		50.9603	0	50.8757	0	50.9299	0
50.6997	0	50.8981	0	50.6986	0		50.5584	7.98963	50.6926	13.9827	50.5485	10.3879		51.0146	0	50.8757	0	50.93	0
50.6998	9.00204	50.8982	0	50.6986	0		50.5585	9.76652	50.6926	6.16599	50.5486	9.85144		51.0147	0	50.8758	0	50.9301	0
50.6999	11.1488	50.8982	0	50.6987	0		50.5586	11.0473	50.6927	0.038576	50.5486	8.34464		51.0147	0	50.8759	0	50.9594	0
50.6999	12.6508	50.8983	0	50.6988	8.03522		50.5586	10.6007	50.6928	0	50.5487	0.117975		51.0148	0	50.8759	6.46761	50.9594	0
50.7	10.8816	50.8984	8.30381	50.6988	10.4326		50.5587	7.59489	50.6928	0	50.5488	0		51.0149	12.7589	50.876	14.8746	50.9595	0
50.7001	6.44506	50.8984	14.3285	50.6989	11.3312		50.5588	0.022999	50.6929	0	50.5488	0		51.0149	16.9607	50.8761	19.1066	50.9596	0
50.7001	0.204097	50.8985	17.1799	50.699	10.1489		50.5588	0	50.693	0	50.5489	0		51.015	18.1024	50.8761	18.0362	50.9597	9.08573
50.7002	0	50.8986	14.9002	50.699	7.08762		50.5589	0	50.746	0	50.549	0		51.0151	16.2214	50.8762	13.0682	50.9597	16.6772
50.7003	0	50.8986	8.959	50.6991	0.241124		50.559	0	50.7461	0	50.5581	0		51.0151	11.6332	50.8763	0.127672	50.9598	21.1553
50.7003	0	50.8987	0.230358	50.6992	0.00191		50.559	0	50.7462	0	50.5582	0		51.0152	0.305153	50.8764	0	50.9599	17.6487
50.7004	0	50.8988	0	50.6992	0		50.5681	0	50.7463	0	50.5583	0		51.0153	0	50.8764	0	50.9599	8.33397
50.7318	0	50.8988	0	50.6993	0		50.5681	0	50.7463	11.7598	50.5583	0		51.0153	0	50.8765	0	50.96	0.071248
50.7318	0	50.8989	0	50.6994	0		50.5682	0	50.7464	14.6944	50.5584	7.87638		51.0154	0	50.8766	0	50.9601	7e-06
50.7319	0	50.899	0	50.6994	0		50.5683	0	50.7465	16.1476	50.5585	9.74133		51.0155	0	50.9376	0	50.9601	0
50.732	0	50.9164	0	50.6995	0		50.5683	7.57628	50.7465	15.9808	50.5586	11.0292		51.1396	0	50.9377	0	50.9602	0
50.7321	9.32699	50.9165	0	50.6996	0		50.5684	10.0963	50.7466	13.7044	50.5586	10.607		51.1397	0	50.9377	0	50.9603	0
50.7321	11.6138	50.9165	0	50.6997	0		50.5685	11.7615	50.7467	9.11499	50.5587	7.6375		51.1398	0	50.9378	0	50.9603	0
50.7322	12.1124	50.9166	0	50.6997	0		50.5685	11.4678	50.7467	0	50.5588	0.130328		51.1399	0	50.9379	9.31306	51.0146	0
50.7323	10.7015	50.9167	9.70819	50.6998	8.89293		50.5686	8.43456	50.7468	0	50.5588	0.000326		51.1399	12.3991	50.9379	14.4657	51.0147	0
50.7323	13.6392	50.9167	15.0946	50.6999	11.1228		50.5687	0	50.7469	0	50.5589	0		51.14	15.2275	50.938	16.691	51.0147	0
50.7324	10.1479	50.9168	17.8372	50.6999	12.6326		50.5687	0	50.7469	0	50.559	0		51.1401	16.156	50.9381	14.5675	51.0148	0
50.7325	12.314	50.9169	17.0792	50.7	10.903		50.5688	0	50.8705	0	50.559	0		51.1401	15.7989	50.9382	8.82195	51.0149	12.7576
50.7325	10.9014	50.9169	12.8472	50.7001	6.49884		50.5689	0	50.8706	0	50.5591	0		51.1402	13.7661	50.9382	0.098343	51.0149	16.9603
50.7326	6.93306	50.917	0.436281	50.7001	0.279744		50.5852	0	50.8707	0	50.5681	0		51.1403	0.313684	50.9383	0	51.015	18.1023
50.7327	0.166991	50.9171	0	50.7002	0.002474		50.5852	0	50.8707	0	50.5681	0		51.1403	0	50.9384	0	51.0151	16.2216
50.7327	0	50.9172	0	50.7003	0		50.5853	0	50.8708	7.19474	50.5682	0		51.1404	0	50.9384	0	51.0151	11.6336
50.7328	0	50.9172	0	50.7003	0		50.5854	0	50.8709	13.8018	50.5683	0		51.1405	0	50.9385	0	51.0152	0.306278
50.7329	0	50.9173	0	50.7004	0		50.5854	6.26217	50.8709	17.6697	50.5683	7.46889		51.1405	0	50.964	0	51.0153	3e-05
50.7329	0	50.9256	0	50.7005	0		50.5855	11.3283	50.871	18.0077	50.5684	10.0606		51.1603	0	50.9641	0	51.0153	0
50.7365	0	50.9257	0	50.7318	0		50.5856	13.4916	50.8711	14.9027	50.5685	11.7379		51.1604	0	50.9642	0	51.0154	0
50.7366	0	50.9257	0	50.7318	0		50.5857	12.5662	50.8711	9.18654	50.5685	11.472		51.1604	0	50.9643	0	51.0155	0
50.7366	0	50.9258	0	50.7319	0		50.5857	9.63966	50.8712	0.049739	50.5686	8.47756		51.1605	0	50.9643	12.8447	51.0156	0
50.7367	0	50.9259	12.3302	50.732	0		50.5858	5.67314	50.8713	0	50.5687	0.11956		51.1606	13.2879	50.9644	17.2198	51.1396	0
50.7368	7.93445	50.9259	13.3739	50.7321	9.21394		50.5859	0	50.8713	0	50.5687	0		51.1606	20.0857	50.9645	18.3213	51.1397	0
50.7368	10.2378	50.926	13.7563	50.7321	11.5861		50.5859	0	50.8714	0	50.5688	0		51.1607	21.1907	50.9645	15.7295	51.1398	0
50.7369	12.0423	50.9261	13.7709	50.7322	12.1064		50.586	0	50.8715	0	50.5689	0		51.1608	16.4925	50.9646	11.9729	51.1399	0
50.737	12.409	50.9261	11.1717	50.7323	10.7186		50.5861	0	50.9261	0	50.5689	0		51.1609	8.06454	50.9647	0.013088	51.1399	12.3977
50.737	10.0145	50.9262	0.411846	50.7323	13.6036		50.6188	0	50.9262	0	50.5852	0		51.1609	0.175905	50.9647	0	51.14	15.2272
50.7371	4.84843	50.9263	0	50.7324	10.1902		50.6189	0	50.9263	0	50.5852	0		51.161	0	50.9648	0	51.1401	16.1559
50.7372	0.140753	50.9263	0	50.7325	12.2877		50.619	0	50.9263	0	50.5853	0		51.1611	0	50.9649	0	51.1401	15.7989
50.7372	0	50.9264	0	50.7325	10.9185		50.619	0	50.9264	7.4808	50.5854	0		51.1611	0	50.9649	0	51.1402	13.7663
50.7373	0	50.9265	0	50.7326	6.98116		50.6191	5.65004	50.9265	13.3655	50.5854	6.1734		51.1612	0	50.9748	0	51.1403	0.315183
50.7374	0	50.9613	0	50.7327	0.249002		50.6192	10.0475	50.9266	16.494	50.5855	11.2565		51.1918	0	50.9748	0	51.1403	3.5e-05
50.7374	0	50.9614	0	50.7327	0.002024		50.6192	12.0521	50.9266	15.7681	50.5856	13.461		51.1919	0	50.9749	0	51.1404	0
50.7493	0	50.9614	0	50.7328	0		50.6193	10.3535	50.9267	12.28	50.5857	12.5793		51.192	0	50.975	0	51.1405	0
50.7494	0	50.9615	0	50.7329	0		50.6194	5.78191	50.9268	0.065525	50.5857	9.68114		51.192	0	50.975	10.6892	51.1405	0
50.7495	0	50.9616	8.56483	50.7329	0		50.6194	0	50.9268	0	50.5858	5.72936		51.1921	11.8557	50.9751	14.1167	51.1406	0
50.7495	0	50.9616	13.2816	50.733	0		50.6195	0	50.9269	0	50.5859	0.08042		51.1922	16.618	50.9752	15.127	51.1603	0
50.7496	8.26555	50.9617	17.3248	50.7365	0		50.6196	0	50.927	0	50.5859	0		51.1922	18.4687	50.9753	14.6524	51.1604	0
50.7497	11.1663	50.9618	18.8253	50.7366	0		50.6196	0	50.927	0	50.586	0		51.1923	16.8728	50.9753	13.4042	51.1604	0
50.7497	11.6708	50.9618	16.9254	50.7366	0		50.6226	0	50.9546	0	50.5861	0		51.1924	12.425	50.9754	0.154232	51.1605	0
50.7498	10.2992	50.9619	12.2686	50.7367	0		50.6227	0	50.9547	0	50.5861	0		51.1925	0	50.9755	0	51.1606	13.2864
50.7499	8.18884	50.962	0.42022	50.7368	7.83828		50.6228	0	50.9548	0	50.6188	0		51.1925	0	50.9755	0	51.1606	20.085
50.7499	0.115695	50.9621	0	50.7368	10.2099		50.6228	0	50.9548	0	50.6189	0		51.1926	0	50.9756	0	51.1607	21.1906
50.75	0	50.9621	0	50.7369	12.0204		50.6229	6.6032	50.9549	8.02534	50.619	0		51.1927	0	50.9757	0	51.1608	16.4931
50.7501	0	50.9622	0	50.737	12.4046		50.623	10.2838	50.955	13.4716	50.619	0		51.4418	0	51.0484	0	51.1609	8.0655
50.7501	0	50.9623	0	50.737	10.0435		50.623	11.9869	50.955	15.9465	50.6191	5.56994		51.4419	0	51.0485	0	51.1609	0.176799
50.7502	0	51.0281	0	50.7371	4.91104		50.6231	10.0205	50.9551	14.121	50.6192	9.98516		51.442	0	51.0485	0	51.161	2e-05
50.8064	0	51.0282	0	50.7372	0.197815		50.6232	5.73179	50.9552	9.02159	50.6192	12.0237		51.442	0	51.0486	0	51.1611	0
50.8065	0	51.0283	0	50.7372	0.001706		50.6232	0	50.9553	0	50.6193	10.3776		51.4421	12.5055	51.0487	7.26326	51.1611	0
50.8066	0	51.0284	0	50.7373	0		50.6233	0	50.9553	0	50.6194	5.84672		51.4422	16.1174	51.0487	14.3702	51.1612	0
50.8067	0	51.0284	6.2086	50.7374	0		50.6234	0	50.9554	0	50.6194	0.081967		51.4422	17.6798	51.0488	18.3714	51.1613	0
50.8067	6.09057	51.0285	13.7387	50.7374	0		50.6235	0	50.9555	0	50.6195	0		51.4423	15.7319	51.0489	15.5132	51.1918	0
50.8068	9.99395	51.0286	17.1021	50.7375	0		50.6464	0	50.9573	0	50.6196	0		51.4424	11.1375	51.0489	6.97728	51.1919	0
50.8069	11.3334	51.0286	14.9488	50.7493	0		50.6465	0	50.9574	0	50.6196	0		51.4425	0.29552	51.049	0.068714	51.192	0
50.8069	9.71454	51.0287	9.00599	50.7494	0		50.6465	0	50.9575	0	50.6197	0		51.4425	0	51.0491	0	51.192	0
50.807	6.32347	51.0288	0	50.7495	0		50.6466	0	50.9575	0	50.6226	0		51.4426	0	51.0492	0	51.1921	11.8543
50.8071	0.164887	51.0288	0	50.7495	0		50.6467	7.15914	50.9576	9.13693	50.6227	0		51.4427	0	51.0492	0	51.1922	16.6175
50.8071	0	51.0289	0	50.7496	8.16537		50.6467	10.0164	50.9577	15.1688	50.6228	0		51.4427	0	51.0493	0	51.1922	18.4685
50.8072	0	51.029	0	50.7497	11.1311		50.6468	10.9189	50.9577	17.3196	50.6228	0		51.453	0	51.0573	0	51.1923	16.873
50.8073	0	51.0404	0	50.7497	11.6647		50.6469	9.09693	50.9578	14.9764	50.6229	6.50959		51.453	0	51.0573	0	51.1924	12.4256
50.8073	0	51.0405	0	50.7498	10.3158		50.6469	4.76935	50.9579	10.1682	50.623	10.2316		51.4531	0	51.0574	0	51.1925	0.001447
50.8138	0	51.0405	0	50.7499	8.21442		50.647	0	50.9579	0.044706	50.623	11.9627		51.4532	0	51.0575	0	51.1925	0
50.8139	0	51.0406	0	50.7499	0.21355		50.6471	0	50.958	0	50.6231	10.0484		51.4533	12.5352	51.0576	10.5454	51.1926	0
50.814	0	51.0407	9.64292	50.75	0.001402		50.6471	0	50.9581	0	50.6232	5.79259		51.4533	16.1562	51.0576	14.7357	51.1927	0
50.814	0	51.0407	14.6762	50.7501	0		50.6472	0	50.9581	0	50.6232	0.081257		51.4534	16.915	51.0577	16.0203	51.1927	0
50.8141	6.97993	51.0408	16.0252	50.7501	0		50.6743	0	50.9582	0	50.6233	0		51.4535	15.2359	51.0578	13.1299	51.4418	0
50.8142	9.57822	51.0409	15.197	50.7502	0		50.6744	0	50.9869	0	50.6234	0		51.4535	11.4426	51.0578	7.11307	51.4419	0
50.8142	11.1853	51.041	12.513	50.7503	0		50.6744	0	50.9869	0	50.6235	0		51.4536	0	51.0579	0.03107	51.442	0
50.8143	10.8101	51.041	0.381478	50.8064	0		50.6745	0	50.987	0	50.6235	0		51.4537	0	51.058	0	51.442	0
50.8144	7.79323	51.0411	0	50.8065	0		50.6746	6.28815	50.9871	0	50.6464	0		51.4537	0	51.058	0	51.4421	12.5037
50.8145	0.18355	51.0412	0	50.8066	0		50.6746	9.87388	50.9871	11.7672	50.6465	0		51.4538	0	51.0581	0	51.4422	16.1169
50.8145	0	51.0412	0	50.8067	0		50.6747	12.2914	50.9872	15.4848	50.6465	0		51.471	0	51.0582	0	51.4422	17.6796
50.8146	0	51.0413	0	50.8067	6.01675		50.6748	11.4743	50.9873	16.8941	50.6466	0		51.471	0	51.078	0	51.4423	15.7321
50.8147	0	51.0533	0	50.8068	9.94663		50.6748	8.25109	50.9874	15.2794	50.6467	7.05764		51.4711	0	51.0781	0	51.4424	11.1382
50.8147	0	51.0534	0	50.8069	11.3172		50.6749	0	50.9874	10.7777	50.6467	9.97591		51.4712	0	51.0782	0	51.4425	0.297042
50.9149	0	51.0534	0	50.8069	9.73417		50.675	0	50.9875	0	50.6468	10.9061		51.4712	7.74859	51.0782	0	51.4425	4.1e-05
50.915	0	51.0535	0	50.807	6.36457		50.6751	0	50.9876	0	50.6469	9.12276		51.4713	16.9354	51.0783	7.97225	51.4426	0
50.915	0	51.0536	12.3576	50.8071	0.239535		50.6751	0	50.9876	0	50.6469	4.8307		51.4714	20.2374	51.0784	14.4644	51.4427	0
50.9151	0	51.0536	17.2568	50.8071	0.001999		50.7042	0	50.9877	0	50.647	0.067616		51.4715	16.8089	51.0784	16.9809	51.4427	0
50.9152	6.12498	51.0537	18.2439	50.8072	0		50.7042	0	51.0484	0	50.6471	0		51.4715	9.82567	51.0785	12.8909	51.4428	0
50.9152	9.61587	51.0538	14.0737	50.8073	0		50.7043	0	51.0485	0	50.6471	0		51.4716	0.20843	51.0786	4.11449	51.453	0
50.9153	11.6161	51.0538	6.67981	50.8073	0		50.7044	0	51.0485	0	50.6472	0		51.4717	0	51.0786	0.020388	51.453	0
50.9154	11.102	51.0539	0.170203	50.8074	0		50.7044	0.005513	51.0486	0	50.6473	0		51.4717	0	51.0787	0	51.4531	0
50.9154	8.58308	51.054	0	50.8138	0		50.7045	7.01152	51.0487	8.37838	50.6743	0		51.4718	0	51.0788	0	51.4532	0
50.9155	0.15348	51.054	0	50.8139	0		50.7046	10.6912	51.0487	16.2972	50.6744	0		51.4719	0	51.0789	0	51.4533	12.5334
50.9156	0	51.0541	0	50.814	0		50.7046	12.4025	51.0488	19.8671	50.6744	0		51.5892	0	51.0789	0	51.4533	16.1557
50.9156	0	51.0542	0	50.814	0		50.7047	11.3563	51.0489	16.281	50.6745	0		51.5893	0	51.0964	0	51.4534	16.9149
50.9157	0	51.1693	0	50.8141	6.89532		50.7048	8.38464	51.0489	8.43628	50.6746	6.199		51.5894	0	51.0964	0	51.4535	15.2361
50.9158	0	51.1694	0	50.8142	9.54673		50.7048	0	51.049	0	50.6746	9.82304		51.5894	0	51.0965	0	51.4535	11.4431
50.9198	0	51.1694	0	50.8142	11.1658		50.7049	0	51.0491	0	50.6747	12.2571		51.5895	13.237	51.0966	0	51.4536	0.001618
50.9198	0	51.1695	0	50.8143	10.8147		50.705	0	51.0492	0	50.6748	11.4859		51.5896	18.2905	51.0966	8.79763	51.4537	0
50.9199	0	51.1696	5.44508	50.8144	7.8298		50.705	0	51.0492	0	50.6748	8.29679		51.5897	19.1437	51.0967	13.8512	51.4537	0
50.92	0	51.1696	13.2651	50.8145	0.275787		50.7333	0	51.1096	0	50.6749	0.116984		51.5897	16.3666	51.0968	16.3854	51.4538	0
50.92	7.85411	51.1697	17.2225	50.8145	0.002225		50.7334	0	51.1097	0	50.675	0		51.5898	11.5717	51.0969	15.2953	51.4539	0
50.9201	11.1424	51.1698	15.5286	50.8146	0		50.7334	0	51.1098	0	50.6751	0		51.5899	0.237837	51.0969	11.7198	51.471	0
50.9202	12.1971	51.1698	9.8665	50.8147	0		50.7335	0	51.1098	0	50.6751	0		51.5899	0	51.097	0	51.471	0
50.9202	10.7648	51.1699	0.221668	50.8147	0		50.7336	0.011484	51.1099	11.8366	50.6752	0		51.59	0	51.0971	0	51.4711	0
50.9203	7.3931	51.17	0	50.8148	0		50.7336	6.69054	51.11	16.57	50.7042	0		51.5901	0	51.0971	0	51.4712	0
50.9204	0.103332	51.17	0	50.9149	0		50.7337	9.54957	51.11	17.1791	50.7042	0		51.5901	0	51.0972	0	51.4712	7.74748
50.9204	0	51.1701	0	50.915	0		50.7338	10.6024	51.1101	13.7623	50.7043	0		51.5963	0	51.1031	0	51.4713	16.9341
50.9205	0	51.1702	0	50.915	0		50.7338	9.73533	51.1102	9.66698	50.7044	0		51.5964	0	51.1032	0	51.4714	20.237
50.9206	0	51.3061	0	50.9151	0		50.7339	7.28504	51.1102	0	50.7044	0.005435		51.5964	0	51.1033	0	51.4715	16.8094
50.9207	0	51.3062	0	50.9152	6.05074		50.734	0	51.1103	0	50.7045	6.91219		51.5965	0	51.1033	0	51.4715	9.82667
50.9724	0	51.3062	0	50.9152	9.57355		50.734	0	51.1104	0	50.7046	10.639		51.5966	11.2794	51.1034	8.44326	51.4716	0.209806
50.9725	0	51.3063	0	50.9153	11.5918		50.7341	0	51.1104	0	50.7046	12.3782		51.5967	16.8737	51.1035	14.1057	51.4717	3e-05
50.9726	0	51.3064	11.3914	50.9154	11.1082		50.7342	0	51.2059	0	50.7047	11.3711		51.5967	20.9663	51.1035	16.8207	51.4717	0
50.9726	0	51.3064	14.4297	50.9154	8.61361		50.7423	0	51.2059	0	50.7048	8.42677		51.5968	23.2049	51.1036	14.9024	51.4718	0
50.9727	5.06078	51.3065	15.3294	50.9155	0.255655		50.7424	0	51.206	0	50.7048	0.118885		51.5969	22.764	51.1037	8.53313	51.4719	0
50.9728	10.0716	51.3066	14.9476	50.9156	0.00186		50.7424	0	51.2061	0	50.7049	0		51.5969	18.9379	51.1037	0.081249	51.4719	0
50.9728	14.1154	51.3066	12.4398	50.9156	0		50.7425	0	51.2062	0.024555	50.705	0		51.597	11.7843	51.1038	0	51.5892	0
50.9729	15.4632	51.3067	0.234283	50.9157	0		50.7426	0.0144	51.2062	9.77011	50.705	0		51.5971	0.142789	51.1039	0	51.5893	0
50.973	13.4508	51.3068	0	50.9158	0		50.7426	7.19003	51.2063	16.0776	50.7051	0		51.5971	0	51.104	0	51.5894	0
50.9731	9.57516	51.3068	0	50.9158	0		50.7427	11.209	51.2064	20.462	50.7333	0		51.5972	0	51.104	0	51.5894	0
50.9731	0.039322	51.3069	0	50.9198	0		50.7428	12.1349	51.2064	20.0318	50.7334	0		51.5973	0	51.1084	0	51.5895	13.235
50.9732	0	51.307	0	50.9198	0		50.7428	9.43684	51.2065	14.0356	50.7334	0		51.5974	0	51.1084	0	51.5896	18.2897
50.9733	0	51.3123	0	50.9199	0		50.7429	3.98649	51.2066	5.09217	50.7335	0		51.6237	0	51.1085	0	51.5897	19.1435
50.9733	0	51.3123	0	50.92	0		50.743	0	51.2066	0	50.7336	0.011322		51.6238	0	51.1086	0	51.5897	16.3671
50.9734	0	51.3124	0	50.92	7.75891		50.743	0	51.2067	0	50.7336	6.59583		51.6238	0	51.1086	7.56912	51.5898	11.5724
50.9843	0	51.3125	0	50.9201	11.1025		50.7431	0	51.2068	0	50.7337	9.50903		51.6239	0	51.1087	14.0659	51.5899	0.239586
50.9844	0	51.3125	8.52338	50.9202	12.1843		50.7432	0	51.2068	0	50.7338	10.5874		51.624	8.28357	51.1088	15.7448	51.5899	3.7e-05
50.9845	0	51.3126	17.1187	50.9202	10.7821		50.7536	0	51.2319	0	50.7338	9.74762		51.624	15.9429	51.1089	13.6851	51.59	0
50.9845	0	51.3127	19.6926	50.9203	7.43397		50.7536	0	51.232	0	50.7339	7.31979		51.6241	18.3626	51.1089	10.4388	51.5901	0
50.9846	6.51326	51.3127	14.8885	50.9204	0.191692		50.7537	0	51.232	0	50.734	0.103299		51.6242	16.1185	51.109	0.07897	51.5901	0
50.9847	10.125	51.3128	6.1212	50.9204	0.001252		50.7538	0	51.2321	0	50.734	0		51.6242	11.9828	51.1091	0	51.5902	0
50.9847	11.8182	51.3129	0	50.9205	0		50.7538	0.014785	51.2322	0.026026	50.7341	0		51.6243	0.001593	51.1091	0	51.5963	0
50.9848	10.7462	51.313	0	50.9206	0		50.7539	6.25748	51.2323	7.8245	50.7342	0		51.6244	0	51.1092	0	51.5964	0
50.9849	7.72451	51.313	0	50.9207	0		50.754	9.54844	51.2323	14.3178	50.7342	0		51.6245	0	51.1093	0	51.5964	0
50.9849	0.019868	51.3131	0	50.9207	0		50.754	11.2141	51.2324	16.5505	50.7423	0		51.6245	0	51.1725	0	51.5965	0
50.985	0	51.3318	0	50.9724	0		50.7541	10.2935	51.2325	14.6253	50.7424	0		51.6246	0	51.1726	0	51.5966	11.2776
50.9851	0	51.3318	0	50.9725	0		50.7542	7.06852	51.2325	11.0121	50.7424	0		51.649	0	51.1727	0	51.5967	16.8728
50.9851	0	51.3319	0	50.9726	0		50.7542	0	51.2326	0	50.7425	0		51.649	0	51.1727	0	51.5967	20.9657
50.9852	0	51.332	0	50.9726	0		50.7543	0	51.2327	0	50.7426	0.014196		51.6491	0	51.1728	8.30561	51.5968	23.2045
51.0056	0	51.332	7.94798	50.9727	4.99944		50.7544	0	51.2327	0	50.7426	7.08828		51.6492	0	51.1729	15.9724	51.5969	22.764
51.0056	0	51.3321	15.8392	50.9728	10.0109		50.7544	0	51.2328	0	50.7427	11.152		51.6493	14.3091	51.173	17.8959	51.5969	18.9385
51.0057	0	51.3322	20.9928	50.9728	14.0664		50.764	0	51.2334	0	50.7428	12.1218		51.6493	16.3551	51.173	13.6736	51.597	11.7855
51.0058	0	51.3323	18.9567	50.9729	15.4469		50.7641	0	51.2334	0	50.7428	9.4751		51.6494	17.3144	51.1731	5.88622	51.5971	0.144594
51.0059	7.74354	51.3323	10.3416	50.973	13.4752		50.7641	0	51.2335	0	50.7429	4.06377		51.6495	18.1394	51.1732	0	51.5971	2.2e-05
51.0059	10.1984	51.3324	0	50.9731	9.62213		50.7642	0	51.2336	0	50.743	0.056528		51.6495	16.8372	51.1732	0	51.5972	0
51.006	10.9486	51.3325	0	50.9731	0.154906		50.7643	0.018306	51.2336	0.03725	50.743	0		51.6496	12.0781	51.1733	0	51.5973	0
51.0061	9.99202	51.3325	0	50.9732	0.000477		50.7643	6.79208	51.2337	11.0281	50.7431	0		51.6497	0.173334	51.1734	0	51.5974	0
51.0061	8.43599	51.3326	0	50.9733	0		50.7644	10.7891	51.2338	13.9699	50.7432	0		51.6497	0	51.253	0	51.5974	0
51.0062	0.067337	51.4207	0	50.9733	0		50.7645	12.8881	51.2338	14.7448	50.7432	0		51.6498	0	51.2531	0	51.6237	0
51.0063	0	51.4208	0	50.9734	0		50.7646	11.8695	51.2339	13.4355	50.7536	0		51.6499	0	51.2532	0	51.6238	0
51.0063	0	51.4209	0	50.9735	0		50.7646	8.93738	51.234	9.75162	50.7536	0		51.65	0	51.2532	0	51.6238	0
51.0064	0	51.4209	0	50.9843	0		50.7647	0	51.2341	0	50.7537	0		51.8536	0	51.2533	6.1076	51.6239	0
51.0065	0	51.421	9.00963	50.9844	0		50.7648	0	51.2341	0	50.7538	0		51.8536	0	51.2534	14.4867	51.624	8.28226
51.0443	0	51.4211	13.7739	50.9845	0		50.7648	0	51.2342	0	50.7538	0.014575		51.8537	0	51.2534	17.502	51.624	15.9417
51.0443	0	51.4211	15.6031	50.9845	0		50.7649	0	51.2343	0	50.7539	6.16896		51.8538	0	51.2535	13.5503	51.6241	18.3623
51.0444	0	51.4212	14.4994	50.9846	6.43432		50.7674	0	51.303	0	50.754	9.50178		51.8539	12.2505	51.2536	7.64478	51.6242	16.1188
51.0445	0	51.4213	12.3532	50.9847	10.0812		50.7674	0	51.3031	0	50.754	11.1905		51.8539	16.7801	51.2537	0.002593	51.6242	11.9834
51.0445	8.5449	51.4213	0.02465	50.9847	11.7977		50.7675	0	51.3032	0	50.7541	10.3065		51.854	19.5825	51.2537	0	51.6243	0.003482
51.0446	11.1097	51.4214	0	50.9848	10.7592		50.7676	0	51.3032	0	50.7542	7.11425		51.8541	18.6388	51.2538	0	51.6244	0
51.0447	11.7763	51.4215	0	50.9849	7.76114		50.7676	0.019096	51.3033	0.055959	50.7542	0.100233		51.8541	14.3706	51.2539	0	51.6245	0
51.0447	10.6753	51.4216	0	50.9849	0.113256		50.7677	6.81676	51.3034	10.0722	50.7543	0		51.8542	0	51.2539	0	51.6245	0
51.0448	7.79436	51.4216	0	50.985	0.000241		50.7678	10.7665	51.3034	14.4586	50.7544	0		51.8543	0	51.274	0	51.6246	0
51.0449	0.105771	51.5457	0	50.9851	0		50.7678	12.32	51.3035	15.2516	50.7544	0		51.8544	0	51.2741	0	51.6247	0
51.0449	0	51.5457	0	50.9851	0		50.7679	10.5937	51.3036	14.1134	50.7545	0		51.8544	0	51.2742	0	51.649	0
51.045	0	51.5458	0	50.9852	0		50.768	6.99788	51.3037	11.4573	50.764	0		51.9256	0	51.2742	0	51.649	0
51.0451	0	51.5459	0	50.9853	0		50.768	0	51.3037	0	50.7641	0		51.9256	0	51.2743	12.1383	51.6491	0
51.0452	0	51.5459	9.47174	51.0056	0		50.7681	0	51.3038	0	50.7641	0		51.9257	0	51.2744	14.6394	51.6492	0
51.1898	0	51.546	14.7883	51.0056	0		50.7682	0	51.3039	0	50.7642	0		51.9258	0	51.2745	16.1159	51.6493	14.3068
51.1898	0	51.5461	18.3375	51.0057	0		50.7682	0	51.3039	0	50.7643	0.018046		51.9259	12.7852	51.2745	15.1938	51.6493	16.3548
51.1899	0	51.5462	19.0849	51.0058	0		50.8357	0	51.3726	0	50.7643	6.69602		51.9259	17.6946	51.2746	10.7256	51.6494	17.3142
51.19	0	51.5462	17.154	51.0058	7.64968		50.8357	0	51.3727	0	50.7644	10.7324		51.926	18.771	51.2747	0.029643	51.6495	18.1392
51.19	4.52223	51.5463	11.7977	51.0059	10.1687		50.8358	0	51.3728	0	50.7645	12.8584		51.9261	15.2636	51.2747	0	51.6495	16.8374
51.1901	9.31535	51.5464	0.05955	51.006	10.9395		50.8359	0	51.3728	0	50.7646	11.8839		51.9261	8.79149	51.2748	0	51.6496	12.0789
51.1902	11.9749	51.5464	0	51.0061	10.0036		50.8359	0.041424	51.3729	0.098933	50.7646	8.97896		51.9262	0.089589	51.2749	0	51.6497	0.175239
51.1902	9.75205	51.5465	0	51.0061	8.45485		50.836	8.32396	51.373	12.7912	50.7647	0.126737		51.9263	0	51.2749	0	51.6497	2.8e-05
51.1903	3.34921	51.5466	0	51.0062	0.168773		50.8361	10.8114	51.3731	16.2306	50.7648	0		51.9264	0	51.3253	0	51.6498	0
51.1904	0.038569	51.5466	0	51.0063	0.000816		50.8361	11.1734	51.3731	16.5787	50.7648	0		51.9264	0	51.3254	0	51.6499	0
51.1904	0	51.696	0	51.0063	0		50.8362	9.6351	51.3732	14.8189	50.7649	0		51.9265	0	51.3255	0	51.65	0
51.1905	0	51.6961	0	51.0064	0		50.8363	7.18415	51.3733	11.3701	50.765	0		51.9858	0	51.3255	0	51.65	0
51.1906	0	51.6962	0	51.0065	0		50.8364	0	51.3733	0	50.7674	0		51.9859	0	51.3256	8.66429	51.8536	0
51.1907	0	51.6963	0	51.0065	0		50.8364	0	51.3734	0	50.7674	0		51.986	0	51.3257	14.1289	51.8536	0
51.2609	0	51.6963	12.3513	51.0443	0		50.8365	0	51.3735	0	50.7675	0		51.986	0	51.3257	15.7658	51.8537	0
51.2609	0	51.6964	15.2385	51.0443	0		50.8366	0	51.3735	0	50.7676	0		51.9861	11.2977	51.3258	13.1656	51.8538	0
51.261	0	51.6965	15.7795	51.0444	0		50.8374	0	51.3981	0	50.7676	0.018825		51.9862	16.7066	51.3259	8.07018	51.8539	12.2483
51.2611	0	51.6965	15.4733	51.0445	0		50.8375	0	51.3982	0	50.7677	6.72036		51.9863	18.6808	51.3259	0	51.8539	16.7793
51.2611	8.86426	51.6966	14.1818	51.0445	8.44133		50.8376	0	51.3982	0	50.7678	10.7105		51.9863	15.219	51.326	0	51.854	19.582
51.2612	14.0777	51.6967	10.9623	51.0446	11.0786		50.8377	0	51.3983	0	50.7678	12.298		51.9864	7.32784	51.3261	0	51.8541	18.6389
51.2613	14.8925	51.6968	0	51.0447	11.7683		50.8377	0.050486	51.3984	0.096983	50.7679	10.6182		51.9865	0.031603	51.3261	0	51.8541	14.3714
51.2613	11.5539	51.6968	0	51.0447	10.6887		50.8378	10.0664	51.3984	11.3645	50.768	7.04887		51.9865	0	51.3638	0	51.8542	0.002577
51.2614	7.04312	51.6969	0	51.0448	7.82928		50.8379	20.3858	51.3985	13.7351	50.768	0.099234		51.9866	0	51.3639	0	51.8543	0
51.2615	0.086271	51.697	0	51.0449	0.198964		50.8379	24.1054	51.3986	16.3563	50.7681	0		51.9867	0	51.3639	0	51.8544	0
51.2616	0	51.9899	0	51.0449	0.001282		50.838	21.3285	51.3987	15.8003	50.7682	0		51.9868	0	51.364	0	51.8544	0
51.2616	0	51.9899	0	51.045	0		50.8381	15.2577	51.3987	10.5417	50.7682	0		52.0324	0	51.3641	9.81362	51.8545	0
51.2617	0	51.99	0	51.0451	0		50.8381	0	51.3988	0	50.7683	0		52.0324	0	51.3642	17.0546	51.9256	0
51.2618	0	51.9901	0	51.0452	0		50.8382	0	51.3989	0	50.8357	0		52.0325	0	51.3642	20.955	51.9256	0
51.3105	0	51.9902	11.7292	51.0452	0		50.8383	0	51.3989	0	50.8357	0		52.0326	0	51.3643	19.7209	51.9257	0
51.3105	0	51.9902	13.666	51.1898	0		50.8383	0	51.399	0	50.8358	0		52.0327	10.9477	51.3644	13.9107	51.9258	0
51.3106	0	51.9903	16.2183	51.1898	0		50.855	0	51.4288	0	50.8359	0		52.0327	19.3325	51.3644	5.74904	51.9259	12.7828
51.3107	0	51.9904	16.7854	51.1899	0		50.8551	0	51.4289	0	50.8359	0.040836		52.0328	22.1891	51.3645	0	51.9259	17.6937
51.3107	5.35651	51.9904	12.9281	51.19	0		50.8552	0	51.4289	0	50.836	8.20649		52.0329	17.8332	51.3646	0	51.926	18.7708
51.3108	9.71031	51.9905	0	51.19	4.46741		50.8553	0	51.429	0	50.8361	10.7761		52.0329	8.98934	51.3646	0	51.9261	15.2643
51.3109	11.4965	51.9906	0	51.1901	9.25725		50.8553	0.030542	51.4291	0.075505	50.8361	11.1683		52.033	0	51.3647	0	51.9261	8.79269
51.3109	11.0764	51.9907	0	51.1902	11.9426		50.8554	5.47449	51.4291	7.99446	50.8362	9.65691		52.0331	0	51.3782	0	51.9262	0.091208
51.311	10.5933	51.9907	0	51.1902	9.77899		50.8555	9.47974	51.4292	13.6728	50.8363	7.21891		52.0332	0	51.3783	0	51.9263	1.7e-05
51.3111	11.3606	52.047	0	51.1903	3.42682		50.8555	11.3832	51.4293	17.3745	50.8364	0.10189		52.0332	0	51.3783	0	51.9264	0
51.3111	11.4155	52.047	0	51.1904	0.078698		50.8556	10.0776	51.4294	16.365	50.8364	0		52.1794	0	51.3784	0	51.9264	0
51.3112	8.99856	52.0471	0	51.1904	0.000467		50.8557	6.08015	51.4294	11.0845	50.8365	0		52.1795	0	51.3785	7.97921	51.9265	0
51.3113	0	52.0472	0	51.1905	0		50.8557	0	51.4295	0	50.8366	0		52.1796	0	51.3785	14.4182	51.9266	0
51.3114	0	52.0473	8.57695	51.1906	0		50.8558	0	51.4296	0	50.8366	0		52.1796	0	51.3786	18.4225	51.9858	0
51.3114	0	52.0473	13.9471	51.1907	0		50.8559	0	51.4296	0	50.8374	0		52.1797	10.2628	51.3787	16.3168	51.9859	0
51.3115	0	52.0474	16.7336	51.1907	0		50.8559	0	51.4297	0	50.8375	0		52.1798	18.3056	51.3788	10.5391	51.986	0
51.313	0	52.0475	15.8282	51.2609	0		50.8737	0	51.5162	0	50.8376	0		52.1798	21.3453	51.3788	0	51.986	0
51.3131	0	52.0475	12.1717	51.2609	0		50.8738	0	51.5163	0	50.8377	0		52.1799	17.9252	51.3789	0	51.9861	11.2956
51.3132	0	52.0476	0.023126	51.261	0		50.8739	0	51.5163	0	50.8377	0.04977		52.18	9.16108	51.379	0	51.9862	16.7056
51.3132	0	52.0477	0	51.2611	0		50.874	0	51.5164	0	50.8378	9.92433		52.1801	0	51.379	0	51.9863	18.6805
51.3133	8.16527	52.0478	0	51.2611	8.75682		50.874	0.049424	51.5165	0.097205	50.8379	20.2394		52.1801	0	51.3888	0	51.9863	15.2196
51.3134	11.5443	52.0478	0	51.2612	14.0145		50.8741	7.9889	51.5165	8.02032	50.8379	24.0526		52.1802	0	51.3889	0	51.9864	7.32936
51.3134	12.4313	52.0479	0	51.2613	14.8826		50.8742	10.4478	51.5166	14.3534	50.838	21.3679		52.1803	0	51.389	0	51.9865	0.033002
51.3135	10.3419	52.0872	0	51.2613	11.5944		50.8742	13.107	51.5167	19.8988	50.8381	15.3438		52.2594	0	51.3891	0	51.9865	6e-06
51.3136	6.20323	52.0873	0	51.2614	7.0978		50.8743	13.5003	51.5167	21.1982	50.8381	0.216394		52.2595	0	51.3891	10.25	51.9866	0
51.3136	0.006998	52.0874	0	51.2615	0.170595		50.8744	10.3175	51.5168	17.6199	50.8382	0		52.2596	0	51.3892	14.2632	51.9867	0
51.3137	0	52.0874	0	51.2616	0.001046		50.8744	5.31888	51.5169	11.4446	50.8383	0		52.2597	0	51.3893	16.3029	51.9868	0
51.3138	0	52.0875	10.1278	51.2616	0		50.8745	0	51.517	0	50.8383	0		52.2597	11.6461	51.3893	15.2407	51.9868	0
51.3139	0	52.0876	13.4239	51.2617	0		50.8746	0	51.517	0	50.8384	0		52.2598	16.8218	51.3894	11.3446	52.0324	0
51.3139	0	52.0876	14.8047	51.2618	0		50.8746	0	51.5171	0	50.855	0		52.2599	20.3253	51.3895	0	52.0324	0
51.3268	0	52.0877	15.4645	51.2618	0		50.8747	0	51.5172	0	50.8551	0		52.2599	18.7617	51.3895	0	52.0325	0
51.3269	0	52.0878	16.5029	51.3105	0		50.8748	0	51.5441	0	50.8552	0		52.26	13.4199	51.3896	0	52.0326	0
51.327	0	52.0878	17.1997	51.3105	0		50.8748	0.037687	51.5441	0	50.8552	0		52.2601	0	51.3897	0	52.0327	10.9456
51.327	0	52.0879	15.5181	51.3106	0		50.8749	6.07298	51.5442	0	50.8553	0.030109		52.2602	0	51.4029	0	52.0327	19.3308
51.3271	6.6724	52.088	10.5609	51.3107	0		50.875	8.8652	51.5443	0	50.8554	5.39728		52.2602	0	51.403	0	52.0328	22.1885
51.3272	9.89547	52.0881	0	51.3107	5.29158		50.8751	10.3718	51.5443	0.167845	50.8555	9.42293		52.2603	0	51.403	0	52.0329	17.8341
51.3273	11.9862	52.0881	0	51.3108	9.65754		50.8751	9.74294	51.5444	12.8282	50.8555	11.3562		52.3155	0	51.4031	0	52.0329	8.99108
51.3273	12.008	52.0882	0	51.3109	11.4748		50.8752	7.49063	51.5445	14.4021	50.8556	10.0961		52.3156	0	51.4032	8.67621	52.033	0.001763
51.3274	9.53458	52.0883	0	51.3109	11.0814		50.8753	0	51.5446	15.7376	50.8557	6.13685		52.3156	0	51.4032	13.8287	52.0331	0
51.3275	0	52.0915	0	51.311	10.5992		50.8753	0	51.5446	13.9868	50.8557	0.086235		52.3157	0	51.4033	16.5494	52.0332	0
51.3275	0	52.0915	0	51.3111	11.3513		50.8754	0	51.5447	7.91845	50.8558	0		52.3158	12.444	51.4034	15.8363	52.0332	0
51.3276	0	52.0916	0	51.3111	11.4149		50.8755	0	51.5448	0	50.8559	0		52.3159	17.9492	51.4035	12.1879	52.0333	0
51.3277	0	52.0917	0	51.3112	9.02786		50.9051	0	51.5448	0	50.8559	0		52.3159	19.2587	51.4035	0	52.1794	0
51.3666	0	52.0918	11.5379	51.3113	0.109072		50.9052	0	51.5449	0	50.856	0		52.316	16.8608	51.4036	0	52.1795	0
51.3667	0	52.0918	14.2117	51.3114	0		50.9053	0	51.545	0	50.8737	0		52.3161	14.1587	51.4037	0	52.1796	0
51.3667	0	52.0919	15.4531	51.3114	0		50.9054	0	51.609	0	50.8738	0		52.3161	0	51.4037	0	52.1796	0
51.3668	0	52.092	16.1656	51.3115	0		50.9054	0.047433	51.6091	0	50.8739	0		52.3162	0	51.4137	0	52.1797	10.2607
51.3669	9.46099	52.092	16.3582	51.3116	0		50.9055	6.61477	51.6092	0	50.874	0		52.3163	0	51.4138	0	52.1798	18.3039
51.3669	11.1573	52.0921	14.6379	51.313	0		50.9056	9.76491	51.6093	0	50.874	0.048723		52.3164	0	51.4138	0	52.1798	21.3446
51.367	11.408	52.0922	10.2978	51.3131	0		50.9056	10.8315	51.6093	0.168972	50.8741	7.87629		52.3441	0	51.4139	0	52.1799	17.9259
51.3671	10.5701	52.0923	0	51.3132	0		50.9057	9.35336	51.6094	11.237	50.8742	10.413		52.3442	0	51.414	0.000135	52.18	9.16292
51.3671	8.82283	52.0923	0	51.3132	0		50.9058	5.93351	51.6095	15.5777	50.8742	13.0692		52.3442	0	51.414	7.97295	52.1801	0.001922
51.3672	0	52.0924	0	51.3133	8.0663		50.9058	0	51.6095	15.8699	50.8743	13.4947		52.3443	0	51.4141	15.3755	52.1801	0
51.3673	0	52.0925	0	51.3134	11.5033		50.9059	0	51.6096	13.5258	50.8744	10.3626		52.3444	0.007037	51.4142	19.7338	52.1802	0
51.3674	0	52.096	0	51.3134	12.4206		50.906	0	51.6097	10.6904	50.8744	5.38978		52.3444	9.29967	51.4142	19.5587	52.1803	0
51.3674	0	52.0961	0	51.3135	10.3672		50.906	0	51.6097	0	50.8745	0.075441		52.3445	17.748	51.4143	17.1636	52.1803	0
51.3817	0	52.0962	0	51.3136	6.25339		50.9451	0	51.6098	0	50.8746	0		52.3446	22.7319	51.4144	13.1763	52.2594	0
51.3818	0	52.0962	0	51.3136	0.082102		50.9452	0	51.6099	0	50.8746	0		52.3447	20.9351	51.4145	7.03729	52.2595	0
51.3819	0	52.0963	11.8751	51.3137	8.5e-05		50.9452	0	51.61	0	50.8747	0		52.3447	12.6012	51.4145	0	52.2596	0
51.382	0	52.0964	15.4901	51.3138	0		50.9453	0	51.6509	0	50.8748	0		52.3448	0	51.4146	0	52.2597	0
51.382	9.26153	52.0964	17.7515	51.3139	0		50.9454	0.043065	51.651	0	50.8748	0.037153		52.3449	0	51.4147	0	52.2597	11.6435
51.3821	10.9246	52.0965	16.4464	51.3139	0		50.9454	5.12479	51.6511	0	50.8749	5.98737		52.3449	0	51.4147	0	52.2598	16.8207
51.3822	11.3633	52.0966	11.002	51.314	0		50.9455	9.61862	51.6512	0	50.875	8.8256		52.345	0	51.4294	0	52.2599	20.3246
51.3822	10.3163	52.0967	0	51.3268	0		50.9456	13.0062	51.6512	0.142438	50.875	10.3504		52.5705	0	51.4294	0	52.2599	18.762
51.3823	6.62709	52.0967	0	51.3269	0		50.9456	13.6533	51.6513	8.77466	50.8751	9.75186		52.5706	0	51.4295	0	52.26	13.4211
51.3824	0.035342	52.0968	0	51.327	0		50.9457	11.2676	51.6514	15.1015	50.8752	7.52257		52.5707	0	51.4296	0	52.2601	0.002916
51.3824	0	52.0969	0	51.327	0		50.9458	7.29327	51.6514	17.8868	50.8753	0.106244		52.5708	0	51.4296	0.004045	52.2602	0
51.3825	0	52.2389	0	51.3271	6.59153		50.9458	0	51.6515	14.3171	50.8753	0		52.5708	0.093835	51.4297	7.99026	52.2602	0
51.3826	0	52.239	0	51.3272	9.85641		50.9459	0	51.6516	6.27623	50.8754	0		52.5709	12.2884	51.4298	14.8798	52.2603	0
51.3827	0	52.239	0	51.3273	11.9609		50.946	0	51.6516	0	50.8755	0		52.571	15.2388	51.4298	17.8908	52.2604	0
51.5067	0	52.2391	0	51.3273	12.0078		50.9461	0	51.6517	0	50.8755	0		52.571	17.1223	51.4299	14.4412	52.3155	0
51.5068	0	52.2392	0.031043	51.3274	9.56456		50.9706	0	51.6518	0	50.9051	0		52.5711	16.5927	51.43	5.31754	52.3156	0
51.5068	0	52.2393	11.8412	51.3275	0.115569		50.9707	0	51.6519	0	50.9052	0		52.5712	13.4738	51.4301	0	52.3156	0
51.5069	0	52.2393	14.9105	51.3275	0		50.9708	0	51.6575	0	50.9053	0		52.5713	0	51.4301	0	52.3157	0
51.507	8.21923	52.2394	17.2577	51.3276	0		50.9709	0	51.6576	0	50.9054	0		52.5713	0	51.4302	0	52.3158	12.4412
51.507	9.62787	52.2395	16.122	51.3277	0		50.9709	0.065082	51.6577	0	50.9054	0.04676		52.5714	0	51.4303	0	52.3159	17.9479
51.5071	10.7513	52.2395	10.7104	51.3277	0		50.971	7.05585	51.6577	0	50.9055	6.52161		52.5715	0	51.5199	0	52.3159	19.2584
51.5072	10.9347	52.2396	0	51.3666	0		50.9711	11.2652	51.6578	0.19401	50.9056	9.72022		52.5764	0	51.52	0	52.316	16.8614
51.5072	9.56766	52.2397	0	51.3667	0		50.9711	12.163	51.6579	11.7098	50.9056	10.8164		52.5765	0	51.52	0	52.3161	14.1593
51.5073	6.93754	52.2398	0	51.3667	0		50.9712	9.48639	51.658	14.5327	50.9057	9.37433		52.5766	0	51.5201	0	52.3161	0.00315
51.5074	0	52.2398	0	51.3668	0		50.9713	4.51084	51.658	16.6764	50.9058	5.98202		52.5767	0	51.5202	0.029453	52.3162	0
51.5075	0	52.2594	0	51.3669	9.34631		50.9713	0	51.6581	16.7236	50.9058	0.084164		52.5767	0.111735	51.5202	8.85297	52.3163	0
51.5075	0	52.2594	0	51.3669	11.1367		50.9714	0	51.6582	13.0858	50.9059	0		52.5768	14.3009	51.5203	16.1944	52.3164	0
51.5076	0	52.2595	0	51.367	11.405		50.9715	0	51.6582	0	50.906	0		52.5769	18.2853	51.5204	19.7758	52.3164	0
51.5909	0	52.2596	0	51.3671	10.5803		50.9715	0	51.6583	0	50.906	0		52.5769	21.4541	51.5204	18.435	52.3441	0
51.591	0	52.2597	0.030645	51.3671	8.84401		50.978	0	51.6584	0	50.9061	0		52.577	22.5484	51.5205	12.3283	52.3442	0
51.5911	0	52.2597	9.44714	51.3672	0.106942		50.9781	0	51.6584	0	50.9451	0		52.5771	17.2758	51.5206	0	52.3442	0
51.5911	0	52.2598	13.9691	51.3673	0		50.9781	0	51.7011	0	50.9452	0		52.5772	6.7085	51.5207	0	52.3443	0
51.5912	6.98369	52.2599	17.2252	51.3674	0		50.9782	0	51.7012	0	50.9452	0		52.5772	0	51.5207	0	52.3444	0.007035
51.5913	10.726	52.2599	16.3127	51.3674	0		50.9783	0.073046	51.7012	0	50.9453	0		52.5773	0	51.5208	0	52.3444	9.29757
51.5913	12.206	52.26	9.84642	51.3675	0		50.9783	7.70097	51.7013	0	50.9454	0.042454		52.5774	0	51.6135	0	52.3445	17.7461
51.5914	10.0057	52.2601	0	51.3817	0		50.9784	9.65539	51.7014	0.145207	50.9454	5.0527		52.5775	0	51.6136	0	52.3446	22.7308
51.5915	5.19218	52.2602	0	51.3818	0		50.9785	9.86493	51.7015	8.17277	50.9455	9.55488		52.7037	0	51.6137	0	52.3447	20.9355
51.5915	0	52.2602	0	51.3819	0		50.9786	8.8316	51.7015	13.6271	50.9456	12.9582		52.7037	0	51.6137	0	52.3447	12.6031
51.5916	0	52.2603	0	51.382	0		50.9786	6.78217	51.7016	15.3441	50.9456	13.6442		52.7038	0	51.6138	0.070227	52.3448	0.002837
51.5917	0	52.2938	0	51.382	9.14927		50.9787	0	51.7017	13.3634	50.9457	11.3014		52.7039	0	51.6139	11.2489	52.3449	0
51.5918	0	52.2938	0	51.3821	10.9044		50.9788	0	51.7017	9.74907	50.9458	7.34965		52.704	0.14165	51.6139	14.8965	52.3449	0
51.6277	0	52.2939	0	51.3822	11.358		50.9788	0	51.7018	0	50.9458	0.10346		52.704	12.2004	51.614	17.3921	52.345	0
51.6278	0	52.294	0	51.3822	10.329		50.9789	0	51.7019	0	50.9459	0		52.7041	18.4035	51.6141	18.2065	52.3451	0
51.6279	0	52.2941	0.051706	51.3823	6.67181		51.0971	0	51.7019	0	50.946	0		52.7042	20.2958	51.6142	16.8427	52.5705	0
51.628	0	52.2941	12.044	51.3824	0.115241		51.0972	0	51.702	0	50.9461	0		52.7043	16.5623	51.6142	12.56	52.5706	0
51.628	6.38967	52.2942	14.9388	51.3824	0.000428		51.0973	0	51.7174	0	50.9461	0		52.7043	9.56131	51.6143	0	52.5707	0
51.6281	10.0165	52.2943	15.6523	51.3825	0		51.0973	0	51.7175	0	50.9706	0		52.7044	0	51.6144	0	52.5708	0
51.6282	11.594	52.2943	13.8019	51.3826	0		51.0974	0.083824	51.7175	0	50.9707	0		52.7045	0	51.6144	0	52.5708	0.093811
51.6282	11.8092	52.2944	10.8465	51.3827	0		51.0975	6.36524	51.7176	0	50.9708	0		52.7045	0	51.6145	0	52.5709	12.2854
51.6283	11.1641	52.2945	0	51.3827	0		51.0975	10.3735	51.7177	0.179212	50.9709	0		52.7046	0	51.6518	0	52.571	15.2381
51.6284	9.09965	52.2946	0	51.5067	0		51.0976	12.0895	51.7177	9.77991	50.9709	0.064158		52.747	0	51.6519	0	52.571	17.1218
51.6284	0	52.2946	0	51.5068	0		51.0977	9.63643	51.7178	14.4634	50.971	6.95668		52.7471	0	51.6519	0	52.5711	16.5928
51.6285	0	52.2947	0	51.5068	0		51.0977	4.51661	51.7179	15.6251	50.9711	11.2055		52.7471	0	51.652	0	52.5712	13.4746
51.6286	0	52.3028	0	51.5069	0		51.0978	0	51.718	13.9955	50.9711	12.1502		52.7472	0	51.6521	0.082031	52.5713	0.003316
51.6287	0	52.3029	0	51.507	8.1196		51.0979	0	51.718	11.1268	50.9712	9.52436		52.7473	0.08264	51.6521	11.0573	52.5713	0
51.6763	0	52.303	0	51.507	9.6108		51.098	0	51.7181	0	50.9713	4.58143		52.7473	6.48386	51.6522	15.91	52.5714	0
51.6764	0	52.3031	0	51.5071	10.7377		51.098	0	51.7182	0	50.9713	0.063992		52.7474	15.7631	51.6523	17.087	52.5715	0
51.6765	0	52.3031	0.05049	51.5072	10.9325		51.1628	0	51.7182	0	50.9714	0		52.7475	19.6415	51.6523	13.4588	52.5715	0
51.6765	0	52.3032	11.0608	51.5072	9.58423		51.1629	0	51.7183	0	50.9715	0		52.7476	16.5913	51.6524	7.28327	52.5764	0
51.6766	6.25111	52.3033	15.9228	51.5073	6.96942		51.1629	0	51.7302	0	50.9715	0		52.7476	9.0323	51.6525	0	52.5765	0
51.6767	9.55256	52.3033	16.5295	51.5074	0.08409		51.163	0	51.7303	0	50.9716	0		52.7477	0	51.6526	0	52.5766	0
51.6767	11.2438	52.3034	13.2925	51.5075	0		51.1631	0.125822	51.7303	0	50.978	0		52.7478	0	51.6526	0	52.5767	0
51.6768	9.59039	52.3035	8.31134	51.5075	0		51.1631	8.22021	51.7304	0	50.9781	0		52.7479	0	51.6527	0	52.5767	0.111707
51.6769	4.3182	52.3036	0	51.5076	0		51.1632	9.84917	51.7305	0.158087	50.9781	0		52.7479	0	51.6785	0	52.5768	14.2974
51.677	0	52.3036	0	51.5077	0		51.1633	10.0627	51.7305	8.47434	50.9782	0		52.8808	0	51.6786	0	52.5769	18.2843
51.677	0	52.3037	0	51.5909	0		51.1633	9.32872	51.7306	13.951	50.9783	0.07201		52.8809	0	51.6786	0	52.5769	21.4533
51.6771	0	52.3038	0	51.591	0		51.1634	7.61041	51.7307	16.6305	50.9783	7.59275		52.8809	0	51.6787	0	52.577	22.5481
51.6772	0	52.3575	0	51.5911	0		51.1635	0	51.7307	15.9348	50.9784	9.62766		52.881	0	51.6788	0.091853	52.5771	17.2771
51.7218	0	52.3575	0	51.5911	0		51.1636	0	51.7308	12.0087	50.9785	9.86196		52.8811	0.242682	51.6789	11.1224	52.5772	6.71111
51.7219	0	52.3576	0	51.5912	6.89904		51.1636	0	51.7309	0	50.9786	8.84626		52.8812	14.3423	51.6789	13.6204	52.5772	0.001655
51.722	0	52.3577	0	51.5913	10.6806		51.1637	0	51.731	0	50.9786	6.81124		52.8812	19.1531	51.679	14.3596	52.5773	0
51.722	0	52.3578	0.075752	51.5913	12.188		51.1638	0	51.731	0	50.9787	0.096215		52.8813	20.9184	51.6791	13.1871	52.5774	0
51.7221	6.86999	52.3578	12.1649	51.5914	10.0324		51.1638	0.096986	51.7311	0	50.9788	0		52.8814	19.1652	51.6791	10.1817	52.5775	0
51.7222	10.565	52.3579	15.7713	51.5915	5.25052		51.1639	6.37808	51.7553	0	50.9788	0		52.8814	14.1342	51.6792	0	52.5775	0
51.7222	12.7533	52.358	16.5603	51.5915	0.062935		51.164	10.9674	51.7554	0	50.9789	0		52.8815	0	51.6793	0	52.7037	0
51.7223	11.9046	52.358	15.5043	51.5916	0		51.164	12.3675	51.7555	0	50.979	0		52.8816	0	51.6793	0	52.7037	0
51.7224	7.87729	52.3581	13.7932	51.5917	0		51.1641	10.045	51.7556	0	51.0971	0		52.8817	0	51.6794	0	52.7038	0
51.7225	0	52.3582	11.7011	51.5918	0		51.1642	5.20586	51.7556	0.228199	51.0972	0		52.8817	0	51.858	0	52.7039	0
51.7225	0	52.3583	0	51.5918	0		51.1642	0	51.7557	11.6923	51.0973	0		52.9349	0	51.858	0	52.704	0.141614
51.7226	0	52.3583	0	51.6277	0		51.1643	0	51.7558	16.1485	51.0973	0		52.935	0	51.8581	0	52.704	12.1973
51.7227	0	52.3584	0	51.6278	0		51.1644	0	51.7558	18.1333	51.0974	0.082634		52.9351	0	51.8582	0	52.7041	18.4019
51.7257	0	52.3585	0	51.6279	0		51.1645	0	51.7559	16.1137	51.0975	6.27611		52.9352	0	51.8582	0.16283	52.7042	20.2953
51.7258	0	52.5075	0	51.628	0		51.1748	0	51.756	11.1484	51.0975	10.3166		52.9352	0.245695	51.8583	11.8005	52.7043	16.5633
51.7258	0	52.5076	0	51.628	6.31222		51.1749	0	51.7561	0	51.0976	12.0651		52.9353	13.2862	51.8584	13.9998	52.7043	9.56312
51.7259	0	52.5077	0	51.6281	9.97253		51.175	0	51.7561	0	51.0977	9.67124		52.9354	19.0209	51.8584	16.5662	52.7044	0.00247
51.726	5.66714	52.5078	0	51.6282	11.5749		51.175	0	51.7562	0	51.0977	4.58926		52.9354	20.2135	51.8585	17.3232	52.7045	0
51.726	10.5967	52.5078	0.099918	51.6282	11.8066		51.1751	0.090616	51.7563	0	51.0978	0.06409		52.9355	15.3862	51.8586	14.2986	52.7045	0
51.7261	12.5668	52.5079	9.31705	51.6283	11.172		51.1752	5.81235	51.8555	0	51.0979	0		52.9356	8.69174	51.8587	8.75894	52.7046	0
51.7262	10.4343	52.508	15.0635	51.6284	9.12467		51.1752	9.14481	51.8556	0	51.098	0		52.9357	0	51.8587	0	52.7047	0
51.7262	5.57281	52.508	16.7495	51.6284	0.110297		51.1753	10.2779	51.8556	0	51.098	0		52.9357	0	51.8588	0	52.747	0
51.7263	0	52.5081	13.7721	51.6285	0		51.1754	9.28368	51.8557	0	51.0981	0		52.9358	0	51.8589	0	52.7471	0
51.7264	0	52.5082	7.82179	51.6286	0		51.1754	6.07141	51.8558	0.236205	51.1628	0		52.9359	0	51.8589	0	52.7471	0
51.7265	0	52.5083	0	51.6287	0		51.1755	0	51.8558	10.5329	51.1629	0		53.0685	0	51.8659	0	52.7472	0
51.7265	0	52.5083	0	51.6287	0		51.1756	0	51.8559	17.2179	51.1629	0		53.0686	0	51.866	0	52.7473	0.082618
51.8028	0	52.5084	0	51.6763	0		51.1756	0	51.856	18.4119	51.163	0		53.0687	0	51.8661	0	52.7473	6.48219
51.8029	0	52.5085	0	51.6764	0		51.1757	0	51.856	14.2395	51.1631	0.124036		53.0687	0	51.8661	0	52.7474	15.7607
51.803	0	52.5935	0	51.6765	0		51.2626	0	51.8561	7.52839	51.1631	8.10533		53.0688	0.335256	51.8662	0.169395	52.7475	19.6404
51.8031	0	52.5936	0	51.6765	0		51.2627	0	51.8562	0	51.1632	9.82605		53.0689	14.8414	51.8663	12.0633	52.7476	16.5921
51.8031	0.007761	52.5937	0	51.6766	6.17534		51.2627	0	51.8563	0	51.1633	10.0597		53.069	16.485	51.8663	14.2775	52.7476	9.03429
51.8032	6.21993	52.5937	0	51.6767	9.51254		51.2628	0	51.8563	0	51.1633	9.33913		53.069	17.7144	51.8664	15.1053	52.7477	0.002369
51.8033	10.5758	52.5938	0.125827	51.6767	11.2233		51.2629	0.134379	51.8564	0	51.1634	7.63479		53.0691	15.5851	51.8665	14.4024	52.7478	0
51.8033	12.8524	52.5939	9.46213	51.6768	9.61043		51.2629	7.31246	52.0121	0	51.1635	0.108005		53.0692	10.2255	51.8666	11.2669	52.7479	0
51.8034	11.2921	52.5939	14.7744	51.6769	4.3821		51.263	9.88658	52.0122	0	51.1636	0		53.0692	0	51.8666	0	52.7479	0
51.8035	5.72152	52.594	17.4608	51.677	0.052341		51.2631	11.1061	52.0123	0	51.1636	0		53.0693	0	51.8667	0	52.748	0
51.8035	0	52.5941	15.2429	51.677	0		51.2632	10.8163	52.0123	0	51.1637	0		53.0694	0	51.8668	0	52.8808	0
51.8036	0	52.5942	8.39315	51.6771	0		51.2632	8.56644	52.0124	0.26433	51.1638	0		53.0695	0	51.8668	0	52.8809	0
51.8037	0	52.5942	0	51.6772	0		51.2633	0	52.0125	9.69762	51.1638	0.095609		53.1023	0	51.9261	0	52.8809	0
51.8038	0	52.5943	0	51.6772	0		51.2634	0	52.0125	13.7953	51.1639	6.28894		53.1023	0	51.9261	0	52.881	0
51.9107	0	52.5944	0	51.7218	0		51.2634	0	52.0126	15.6461	51.164	10.9023		53.1024	0	51.9262	0	52.8811	0.242616
51.9107	0	52.5944	0	51.7219	0		51.2635	0	52.0127	14.2742	51.164	12.3477		53.1025	0	51.9263	0	52.8812	14.3385
51.9108	0	52.6031	0	51.722	0		51.2745	0	52.0127	10.0074	51.1641	10.0779		53.1026	0.336383	51.9264	0.195421	52.8812	19.1518
51.9109	0	52.6032	0	51.722	0		51.2745	0	52.0128	0	51.1642	5.27454		53.1026	14.3959	51.9264	12.3078	52.8813	20.9179
51.911	0.039523	52.6032	0	51.7221	6.78672		51.2746	0	52.0129	0	51.1642	0.07388		53.1027	21.6118	51.9265	15.0278	52.8814	19.1657
51.911	8.6528	52.6033	0	51.7222	10.5202		51.2747	0	52.013	0	51.1643	0		53.1028	21.5284	51.9266	15.5785	52.8814	14.1355
51.9111	11.9694	52.6034	0.166022	51.7222	12.7268		51.2747	0.144144	52.013	0	51.1644	0		53.1028	15.4521	51.9266	14.229	52.8815	0.003881
51.9112	13.2117	52.6035	12.1746	51.7223	11.9149		51.2748	7.675	52.0554	0	51.1644	0		53.1029	7.51343	51.9267	12.6428	52.8816	0
51.9112	12.4825	52.6035	15.4805	51.7224	7.92611		51.2749	9.58716	52.0555	0	51.1645	0		53.103	0	51.9268	0	52.8817	0
51.9113	9.93335	52.6036	16.1843	51.7225	0.095481		51.2749	10.5321	52.0556	0	51.1748	0		53.1031	0	51.9269	0	52.8817	0
51.9114	5.16488	52.6037	13.0586	51.7225	0		51.275	9.87499	52.0556	0	51.1749	0		53.1031	0	51.9269	0	52.8818	0
51.9114	0	52.6037	6.10127	51.7226	0		51.2751	7.47486	52.0557	0.182116	51.175	0		53.1032	0	51.927	0	52.9349	0
51.9115	0	52.6038	0	51.7227	0		51.2751	0	52.0558	6.51399	51.175	0		53.1142	0	51.9462	0	52.935	0
51.9116	0	52.6039	0	51.7227	0		51.2752	0	52.0558	13.8588	51.1751	0.08933		53.1142	0	51.9463	0	52.9351	0
51.9117	0	52.604	0	51.7257	0		51.2753	0	52.0559	17.6552	51.1752	5.73115		53.1143	0	51.9464	0	52.9352	0
51.9191	0	52.604	0	51.7258	0		51.2754	0	52.056	15.9331	51.1752	9.09751		53.1144	0	51.9464	0	52.9352	0.245627
51.9191	0	52.623	0	51.7258	0		51.2837	0	52.0561	10.0455	51.1753	10.2618		53.1145	0.197892	51.9465	0.197355	52.9353	13.2825
51.9192	0	52.6231	0	51.7259	0		51.2838	0	52.0561	0	51.1754	9.29779		53.1145	8.53229	51.9466	11.9776	52.9354	19.0193
51.9193	0	52.6231	0	51.726	5.59844		51.2839	0	52.0562	0	51.1754	6.117		53.1146	20.4282	51.9466	15.4884	52.9354	20.2131
51.9194	0.033766	52.6232	0	51.726	10.5369		51.284	0	52.0563	0	51.1755	0.086166		53.1147	24.0319	51.9467	19.0534	52.9355	15.3876
51.9194	7.00157	52.6233	0.084646	51.7261	12.5429		51.284	0.152161	52.0563	0	51.1756	0		53.1148	18.048	51.9468	19.216	52.9356	8.69361
51.9195	10.5185	52.6233	6.029	51.7262	10.4602		51.2841	8.0216	52.0779	0	51.1756	0		53.1148	7.14637	51.9469	14.9074	52.9357	0.002429
51.9196	11.2692	52.6234	13.3365	51.7262	5.63174		51.2842	12.189	52.078	0	51.1757	0		53.1149	0	51.9469	8.05056	52.9357	0
51.9196	10.3921	52.6235	15.6032	51.7263	0.067548		51.2842	13.4777	52.0781	0	51.1758	0		53.115	0	51.947	0	52.9358	0
51.9197	8.77232	52.6236	13.0948	51.7264	0		51.2843	11.2953	52.0781	0	51.2626	0		53.1151	0	51.9471	0	52.9359	0
51.9198	0	52.6236	6.91502	51.7265	0		51.2844	6.61817	52.0782	0.270115	51.2627	0		53.1151	0	51.9471	0	52.936	0
51.9199	0	52.6237	0	51.7265	0		51.2844	0	52.0783	9.26514	51.2627	0		53.1724	0	51.9472	0	53.0685	0
51.9199	0	52.6238	0	51.7266	0		51.2845	0	52.0783	13.9655	51.2628	0		53.1725	0	51.9724	0	53.0686	0
51.92	0	52.6238	0	51.8028	0		51.2846	0	52.0784	16.8917	51.2629	0.132472		53.1726	0	51.9725	0	53.0687	0
51.9239	0	52.6239	0	51.8029	0		51.2846	0	52.0785	15.8445	51.2629	7.21058		53.1726	0	51.9725	0	53.0687	0
51.924	0	52.6331	0	51.803	0		51.3168	0	52.0786	10.4535	51.263	9.85004		53.1727	0.364234	51.9726	0	53.0688	0.335158
51.924	0	52.6332	0	51.8031	0		51.3169	0	52.0786	0	51.2631	11.0888		53.1728	14.1923	51.9727	0.167101	53.0689	14.8372
51.9241	0	52.6332	0	51.8031	0.007667		51.317	0	52.0787	0	51.2632	10.8204		53.1729	15.9495	51.9727	9.6829	53.069	16.4845
51.9242	0.045918	52.6333	0	51.8032	6.14463		51.3171	0	52.0788	0	51.2632	8.59837		53.1729	16.5158	51.9728	13.0806	53.069	17.7141
51.9242	9.22439	52.6334	0.181016	51.8033	10.523		51.3171	0.116813	52.0788	0	51.2633	0.121596		53.173	15.0327	51.9729	15.7032	53.0691	15.5857
51.9243	10.7666	52.6334	12.4418	51.8033	12.8248		51.3172	5.86864	52.0898	0	51.2634	0		53.1731	11.2036	51.973	16.3013	53.0692	10.2271
51.9244	11.3287	52.6335	15.1472	51.8034	11.311		51.3173	10.0868	52.0898	0	51.2634	0		53.1731	0	51.973	13.2215	53.0692	0.002982
51.9244	10.3583	52.6336	18.1078	51.8035	5.78904		51.3173	11.4424	52.0899	0	51.2635	0		53.1732	0	51.9731	6.73978	53.0693	0
51.9245	7.0287	52.6337	17.3548	51.8035	0.069351		51.3174	9.1442	52.09	0	51.2636	0		53.1733	0	51.9732	0	53.0694	0
51.9246	0	52.6337	11.682	51.8036	0		51.3175	5.21472	52.0901	0.310729	51.2745	0		53.1734	0	51.9732	0	53.0695	0
51.9247	0	52.6338	0	51.8037	0		51.3175	0	52.0901	10.4674	51.2745	0		53.2624	0	51.9733	0	53.0695	0
51.9247	0	52.6339	0	51.8038	0		51.3176	0	52.0902	13.7129	51.2746	0		53.2624	0	51.9734	0	53.1023	0
51.9248	0	52.6339	0	51.8038	0		51.3177	0	52.0903	15.8508	51.2747	0		53.2625	0	51.9747	0	53.1023	0
51.988	0	52.634	0	51.9107	0		51.3177	0	52.0903	15.0287	51.2747	0.142098		53.2626	0	51.9747	0	53.1024	0
51.988	0	52.6668	0	51.9107	0		51.3317	0	52.0904	10.5172	51.2748	7.5681		53.2627	0.275467	51.9748	0	53.1025	0
51.9881	0	52.6669	0	51.9108	0		51.3318	0	52.0905	0	51.2749	9.56001		53.2627	9.86458	51.9749	0	53.1026	0.336284
51.9882	0	52.667	0	51.9109	0		51.3318	0	52.0905	0	51.2749	10.5186		53.2628	15.854	51.9749	0.142941	53.1026	14.3918
51.9882	0.035959	52.6671	0	51.911	0.039044		51.3319	0	52.0906	0	51.275	9.88432		53.2629	17.3653	51.975	8.29534	53.1027	21.6097
51.9883	5.20757	52.6671	0.191934	51.911	8.54839		51.332	0.121521	52.0907	0	51.2751	7.50893		53.263	16.3083	51.9751	13.7003	53.1028	21.5285
51.9884	10.4833	52.6672	12.3403	51.9111	11.9292		51.3321	5.9931	52.1361	0	51.2751	0.106104		53.263	14.3998	51.9752	15.5919	53.1028	15.4539
51.9885	13.9073	52.6673	15.3906	51.9112	13.1967		51.3321	11.4283	52.1362	0	51.2752	0		53.2631	0	51.9752	13.1166	53.1029	7.51577
51.9885	13.3313	52.6673	17.2447	51.9112	12.4913		51.3322	13.7143	52.1362	0	51.2753	0		53.2632	0	51.9753	7.77947	53.103	0.002214
51.9886	8.98204	52.6674	16.2074	51.9113	9.96425		51.3323	12.0871	52.1363	0	51.2754	0		53.2633	0	51.9754	0	53.1031	0
51.9887	0	52.6675	10.9523	51.9114	5.22268		51.3323	8.07781	52.1364	0.262832	51.2754	0		53.2633	0	51.9754	0	53.1031	0
51.9887	0	52.6676	0	51.9114	0.062604		51.3324	0	52.1364	8.56295	51.2837	0		53.2634	0	51.9755	0	53.1032	0
51.9888	0	52.6676	0	51.9115	0		51.3325	0	52.1365	14.4811	51.2838	0		53.2635	0	51.9756	0	53.1033	0
51.9889	0	52.6677	0	51.9116	0		51.3325	0	52.1366	17.5769	51.2839	0		53.2635	0	52.0367	0	53.1143	0
52.0006	0	52.6678	0	51.9117	0		51.3326	0	52.1367	15.4154	51.284	0		53.2636	0.206672	52.0368	0	53.1144	0
52.0006	0	52.7254	0	51.9117	0		51.3818	0	52.1367	7.78264	51.284	0.150001		53.2637	7.50595	52.0368	0	53.1145	0
52.0007	0	52.7254	0	51.9191	0		51.3819	0	52.1368	0	51.2841	7.90989		53.2638	15.8965	52.0369	0	53.1145	0
52.0008	0	52.7255	0	51.9191	0		51.382	0	52.1369	0	51.2842	12.1299		53.2638	19.408	52.037	0.250538	53.1146	1.00876
52.0008	0.029688	52.7256	0	51.9192	0		51.382	0	52.1369	0	51.2842	13.4594		53.2639	16.8452	52.0371	13.0015	53.1147	6.22156
52.0009	4.08983	52.7257	0.175948	51.9193	0		51.3821	0.154676	52.137	0	51.2843	11.3263		53.264	9.58421	52.0371	15.3571	53.1148	5.63732
52.001	10.2745	52.7257	10.2028	51.9194	0.033356		51.3822	7.0065	52.2157	0	51.2844	6.68456		53.2641	0	52.0372	15.3179	53.1148	6.8038
52.0011	12.8472	52.7258	14.6612	51.9194	6.91712		51.3822	9.31343	52.2157	0	51.2844	0.093945		53.2641	0	52.0373	13.3622	53.1149	0.002114
52.0011	9.9932	52.7259	17.3134	51.9195	10.4759		51.3823	10.4211	52.2158	0	51.2845	0		53.2642	0	52.0373	8.09549	53.115	0
52.0012	3.69566	52.7259	16.9036	51.9196	11.2601		51.3824	10.1409	52.2159	0	51.2846	0		53.2643	0	52.0374	0	53.1151	0
52.0013	0	52.726	12.6136	51.9196	10.4027		51.3824	8.16214	52.2159	0.196135	51.2846	0		53.2782	0	52.0375	0	53.1151	0
52.0013	0	52.7261	0	51.9197	8.79195		51.3825	0	52.216	6.07371	51.2847	0		53.2783	0	52.0376	0	53.1152	0
52.0014	0	52.7262	0	51.9198	0.10633		51.3826	0	52.2161	14.0583	51.3168	0		53.2784	0	52.0376	0	53.1724	0
52.0015	0	52.7262	0	51.9199	0		51.3827	0	52.2162	18.5442	51.3169	0		53.2785	0	52.0538	0	53.1725	0
52.0048	0	52.7263	0	51.9199	0		51.3827	0	52.2162	17.6265	51.317	0		53.2785	0.29256	52.0539	0	53.1726	0
52.0049	0	52.7535	0	51.92	0		51.3924	0	52.2163	12.2599	51.3171	0		53.2786	10.363	52.0539	0	53.1726	0
52.005	0	52.7536	0	51.9201	0		51.3925	0	52.2164	0	51.3171	0.115155		53.2787	18.448	52.054	0	53.1727	0.364124
52.005	0	52.7536	0	51.9239	0		51.3925	0	52.2164	0	51.3172	5.78699		53.2787	20.4724	52.0541	0.234017	53.1728	14.1882
52.0051	0.065241	52.7537	0	51.924	0		51.3926	0	52.2165	0	51.3173	10.027		53.2788	17.1982	52.0541	11.8678	53.1729	15.949
52.0052	8.73987	52.7538	0.218921	51.924	0		51.3927	0.169951	52.2166	0	51.3173	11.4231		53.2789	11.2029	52.0542	16.1903	53.1729	16.5157
52.0052	9.74218	52.7539	12.0713	51.9241	0		51.3927	7.57123	52.245	0	51.3174	9.17682		53.279	0	52.0543	17.2625	53.173	15.0331
52.0053	10.7644	52.7539	15.2593	51.9242	0.045362		51.3928	9.38999	52.245	0	51.3175	5.2705		53.279	0	52.0544	13.6614	53.1731	11.2047
52.0054	9.47501	52.754	16.5879	51.9242	9.11314		51.3929	9.96344	52.2451	0	51.3175	0.074028		53.2791	0	52.0544	7.98929	53.1731	0.003373
52.0055	5.2151	52.7541	15.4394	51.9243	10.7479		51.3929	9.02291	52.2452	0	51.3176	0		53.2792	0	52.0545	0	53.1732	0
52.0055	0	52.7541	11.0792	51.9244	11.3218		51.393	6.12222	52.2452	0.341702	51.3177	0		53.2826	0	52.0546	0	53.1733	0
52.0056	0	52.7542	0	51.9244	10.3701		51.3931	0	52.2453	9.99963	51.3177	0		53.2826	0	52.0546	0	53.1734	0
52.0057	0	52.7543	0	51.9245	7.06906		51.3932	0	52.2454	14.3672	51.3178	0		53.2827	0	52.0547	0	53.1734	0
52.0057	0	52.7544	0	51.9246	0.085195		51.3932	0	52.2455	15.6035	51.3317	0		53.2828	0	52.1285	0	53.2624	0
52.0468	0	52.7544	0	51.9247	0		51.3933	0	52.2455	13.8395	51.3318	0		53.2829	0.332398	52.1286	0	53.2624	0
52.0468	0	52.7764	0	51.9247	0		51.4028	0	52.2456	9.73903	51.3318	0		53.2829	11.6223	52.1286	0	53.2625	0
52.0469	0	52.7765	0	51.9248	0		51.4029	0	52.2457	0	51.3319	0		53.283	17.4043	52.1287	0	53.2626	0
52.047	0	52.7766	0	51.9249	0		51.403	0	52.2457	0	51.332	0.119795		53.2831	19.9425	52.1288	0.205019	53.2627	0.275382
52.0471	0.065116	52.7767	0	51.988	0		51.403	0	52.2458	0	51.3321	5.90974		53.2832	17.0915	52.1288	9.35812	53.2627	9.86161
52.0471	7.45602	52.7767	0.247316	51.988	0		51.4031	0.155649	52.2459	0	51.3321	11.3512		53.2832	10.0376	52.1289	14.0346	53.2628	15.8521
52.0472	9.96026	52.7768	13.1756	51.9881	0		51.4032	6.85685	52.3181	0	51.3322	13.6818		53.2833	0	52.129	15.9311	53.2629	17.3648
52.0473	11.2073	52.7769	18.3883	51.9882	0		51.4032	9.46814	52.3181	0	51.3323	12.1102		53.2834	0	52.1291	14.1071	53.263	16.3086
52.0473	10.2993	52.7769	20.2848	51.9882	0.035523		51.4033	12.1405	52.3182	0	51.3323	8.13472		53.2834	0	52.1291	9.22684	53.263	14.4004
52.0474	7.51179	52.777	16.6763	51.9883	5.14489		51.4034	11.7836	52.3183	0	51.3324	0.114676		53.2835	0	52.1292	0	53.2631	0.004453
52.0475	0	52.7771	8.7582	51.9884	10.4194		51.4035	7.8175	52.3184	0.33925	51.3325	0		53.2897	0	52.1293	0	53.2632	0
52.0475	0	52.7772	0	51.9885	13.8658		51.4035	0	52.3184	9.3429	51.3325	0		53.2898	0	52.1293	0	53.2633	0
52.0476	0	52.7772	0	51.9885	13.3383		51.4036	0	52.3185	13.5366	51.3326	0		53.2898	0	52.1294	0	53.2633	0
52.0477	0	52.7773	0	51.9886	9.03476		51.4037	0	52.3186	14.8705	51.3327	0		53.2899	0	52.1817	0	53.2634	0
52.0706	0	52.7774	0	51.9887	0.108872		51.4037	0	52.3186	14.1635	51.3818	0		53.29	0.284325	52.1818	0	53.2635	0
52.0707	0	52.8341	0	51.9887	0		51.4154	0	52.3187	11.9082	51.3819	0		53.2901	9.88775	52.1818	0	53.2635	0
52.0707	0	52.8342	0	51.9888	0		51.4154	0	52.3188	0	51.382	0		53.2901	15.4179	52.1819	0	53.2636	0.206608
52.0708	0	52.8343	0	51.9889	0		51.4155	0	52.3189	0	51.382	0		53.2902	18.5436	52.182	0.159362	53.2637	7.50369
52.0709	0.084832	52.8343	0	51.989	0		51.4156	0	52.3189	0	51.3821	0.15248		53.2903	19.5618	52.182	6.86538	53.2638	15.8939
52.071	8.96727	52.8344	0.124915	52.0006	0		51.4156	0.102468	52.319	0	51.3822	6.90922		53.2904	17.7415	52.1821	13.7514	53.2638	19.4069
52.071	11.8681	52.8345	6.21516	52.0006	0		51.4157	4.50319	52.3282	0	51.3822	9.28068		53.2904	12.1673	52.1822	17.2521	53.2639	16.8459
52.0711	12.4353	52.8346	14.1401	52.0007	0		51.4158	8.91565	52.3283	0	51.3823	10.4053		53.2905	0	52.1823	16.1019	53.264	9.58646
52.0712	10.4101	52.8346	17.848	52.0008	0		51.4158	11.4872	52.3284	0	51.3824	10.1448		53.2906	0	52.1823	11.3221	53.2641	0.002965
52.0712	6.49415	52.8347	16.952	52.0008	0.029328		51.4159	10.4759	52.3284	0	51.3824	8.19023		53.2906	0	52.1824	0	53.2641	0
52.0713	0	52.8348	12.7307	52.0009	4.04062		51.416	6.44726	52.3285	0.331778	51.3825	0.115884		53.2907	0	52.1825	0	53.2642	0
52.0714	0	52.8349	0	52.001	10.1995		51.4161	0	52.3286	9.07365	51.3826	0		53.3747	0	52.1825	0	53.2643	0
52.0715	0	52.8349	0	52.0011	12.816		51.4161	0	52.3286	13.463	51.3827	0		53.3748	0	52.1826	0	53.2644	0
52.0715	0	52.835	0	52.0011	10.0278		51.4162	0	52.3287	15.7009	51.3827	0		53.3749	0	52.1866	0	53.2782	0
52.1539	0	52.8351	0	52.0012	3.77199		51.4163	0	52.3288	14.828	51.3828	0		53.3749	0	52.1867	0	53.2783	0
52.154	0	52.853	0	52.0013	0.044795		51.4376	0	52.3289	11.6406	51.3924	0		53.375	0.287275	52.1867	0	53.2784	0
52.1541	0	52.8531	0	52.0013	0		51.4377	0	52.3289	0	51.3925	0		53.3751	9.27752	52.1868	0	53.2785	0
52.1542	0	52.8531	0	52.0014	0		51.4378	0	52.329	0	51.3925	0		53.3752	16.4867	52.1869	0.238382	53.2785	0.292469
52.1542	0.113821	52.8532	0	52.0015	0		51.4379	0	52.3291	0	51.3926	0		53.3752	20.1328	52.187	10.057	53.2786	10.3599
52.1543	9.50707	52.8533	0.177132	52.0016	0		51.4379	0.058313	52.3291	0	51.3927	0.167538		53.3753	18.2161	52.187	14.0874	53.2787	18.4455
52.1544	14.0101	52.8534	8.49915	52.0048	0		51.438	2.58995	52.4521	0	51.3927	7.46614		53.3754	10.5303	52.1871	15.6124	53.2787	20.4718
52.1544	15.5736	52.8534	15.4483	52.0049	0		51.4381	9.17153	52.4522	0	51.3928	9.36417		53.3755	0	52.1872	13.8026	53.2788	17.1992
52.1545	13.6185	52.8535	18.4566	52.005	0		51.4381	13.5244	52.4523	0	51.3929	9.9553		53.3755	0	52.1872	9.44168	53.2789	11.2048
52.1546	11.1594	52.8536	16.2949	52.005	0		51.4382	12.8369	52.4523	0	51.3929	9.03627		53.3756	0	52.1873	0	53.279	0.00348
52.1546	9.09799	52.8536	10.9021	52.0051	0.06445		51.4383	8.04972	52.4524	0.342157	51.393	6.16341		53.3757	0	52.1874	0	53.279	0
52.1547	0	52.8537	0	52.0052	8.63472		51.4383	0	52.4525	8.57051	51.3931	0.086924		53.4344	0	52.1875	0	53.2791	0
52.1548	0	52.8538	0	52.0052	9.73003		51.4384	0	52.4525	14.0643	51.3932	0		53.4345	0	52.1875	0	53.2792	0
52.1549	0	52.8539	0	52.0053	10.752		51.4385	0	52.4526	18.0946	51.3932	0		53.4346	0	52.2709	0	53.2793	0
52.1549	0	52.8539	0	52.0054	9.49064		51.4386	0	52.4527	17.3084	51.3933	0		53.4346	0	52.271	0	53.2826	0
52.1743	0	52.8757	0	52.0055	5.26673		51.5396	0	52.4528	11.3055	51.3934	0		53.4347	0.388412	52.2711	0	53.2826	0
52.1744	0	52.8758	0	52.0055	0.063212		51.5397	0	52.4528	0	51.4028	0		53.4348	11.7804	52.2711	0	53.2827	0
52.1744	0	52.8759	0	52.0056	0		51.5397	0	52.4529	0	51.4029	0		53.4349	17.5017	52.2712	0.263213	53.2828	0
52.1745	0	52.8759	0	52.0057	0		51.5398	0	52.453	0	51.403	0		53.4349	19.8646	52.2713	10.0306	53.2829	0.332295
52.1746	0.082731	52.876	0.237937	52.0057	0		51.5399	0.21525	52.453	0	51.403	0		53.435	16.7712	52.2714	13.8383	53.2829	11.6188
52.1746	6.58174	52.8761	10.9476	52.0058	0		51.5399	7.97913	52.4531	0	51.4031	0.153439		53.4351	8.74706	52.2714	15.107	53.283	17.4025
52.1747	10.4058	52.8761	14.6207	52.0468	0		51.54	10.0354	52.4532	0	51.4032	6.76171		53.4352	0	52.2715	12.7691	53.2831	19.9417
52.1748	11.9183	52.8762	17.7837	52.0468	0		51.5401	10.4059	52.4533	0	51.4032	9.43107		53.4352	0	52.2716	6.82228	53.2832	17.0924
52.1749	10.4105	52.8763	17.4823	52.0469	0		51.5401	8.89601	52.4533	0.51479	51.4033	12.1026		53.4353	0	52.2716	0	53.2832	10.0398
52.1749	6.16369	52.8764	12.6703	52.047	0		51.5402	5.79665	52.4534	12.7322	51.4034	11.7886		53.4354	0	52.2717	0	53.2833	0.003122
52.175	0	52.8764	0	52.047	0.064327		51.5403	0	52.4535	17.1851	51.4035	7.87381		53.4772	0	52.2718	0	53.2834	0
52.1751	0	52.8765	0	52.0471	7.36643		51.5404	0	52.4535	18.4369	51.4035	0.110995		53.4772	0	52.2719	0	53.2834	0
52.1751	0	52.8766	0	52.0472	9.9299		51.5404	0	52.4536	15.6491	51.4036	0		53.4773	0	52.2908	0	53.2835	0
52.1752	0	52.8767	0	52.0473	2.61607		51.5405	0	52.4537	9.17787	51.4037	0		53.4774	0	52.2908	0	53.2836	0
52.2069	0	53.0106	0	52.0473	0		51.5566	0	52.4538	0	51.4037	0		53.4775	0.308011	52.2909	0	53.2897	0
52.207	0	53.0107	0	52.0474	0		51.5566	0	52.4538	0	51.4038	0		53.4775	9.08733	52.291	0	53.2898	0
52.207	0	53.0107	0	52.0475	0		51.5567	0	52.4539	0	51.4154	0		53.4776	15.6865	52.2911	0.347485	53.2898	0
52.2071	0	53.0108	0	52.0475	0		51.5568	0	52.454	0	51.4154	0		53.4777	18.4633	52.2911	12.8753	53.2899	0
52.2072	0.078729	53.0109	0.278746	52.0706	0		51.5569	0.172738	52.4645	0	51.4155	0		53.4777	16.9325	52.2912	15.0733	53.29	0.284236
52.2073	5.82024	53.011	10.8372	52.0707	0		51.5569	6.32804	52.4645	0	51.4156	0		53.4778	12.2852	52.2913	15.2631	53.2901	9.88476
52.2073	9.95512	53.011	14.1363	52.0707	0		51.557	9.60491	52.4646	0	51.4156	0.101013		53.4779	0	52.2914	12.9486	53.2901	15.4161
52.2074	11.8674	53.0111	14.9629	52.0708	0		51.5571	10.8497	52.4647	0	51.4157	4.44071		53.478	0	52.2914	9.08767	53.2902	18.5426
52.2075	10.7713	53.0112	13.1398	52.0709	0.083804		51.5571	9.33813	52.4647	0.434453	51.4158	8.853		53.478	0	52.2915	0	53.2903	19.5615
52.2075	7.77277	53.0112	9.51556	52.071	8.85961		51.5572	5.47636	52.4648	10.6445	51.4158	11.4506		53.4781	0	52.2916	0	53.2904	17.7421
52.2076	0	53.0113	0	52.071	11.8329		51.5573	0	52.4649	14.0978	51.4159	10.4903		53.5498	0	52.2916	0	53.2904	12.169
52.2077	0	53.0114	0	52.0711	12.4284		51.5573	0	52.465	15.402	51.416	6.50446		53.5499	0	52.2917	0	53.2905	0.003793
52.2078	0	53.0115	0	52.0712	10.4347		51.5574	0	52.465	14.4606	51.4161	0.091543		53.55	0	52.3244	0	53.2906	0
52.2078	0	53.0115	0	52.0712	6.54162		51.5575	0	52.4651	11.8342	51.4161	0		53.5501	0	52.3244	0	53.2906	0
52.2884	0	53.0526	0	52.0713	0.078716		51.5978	0	52.4652	0	51.4162	0		53.5501	0.51536	52.3245	0	53.2907	0
52.2885	0	53.0527	0	52.0714	0		51.5978	0	52.4652	0	51.4163	0		53.5502	14.1717	52.3246	0	53.2908	0
52.2886	0	53.0527	0	52.0715	0		51.5979	0	52.4653	0	51.4163	0		53.5503	19.9046	52.3246	0.303778	53.3747	0
52.2886	0	53.0528	0	52.0715	0		51.598	0	52.4654	0	51.4376	0		53.5504	20.766	52.3247	10.9092	53.3748	0
52.2887	0.117565	53.0529	0.274935	52.0716	0		51.5981	0.236656	52.4683	0	51.4377	0		53.5504	16.4903	52.3248	14.9253	53.3749	0
52.2888	7.34094	53.053	10.2619	52.1539	0		51.5981	8.26775	52.4683	0	51.4378	0		53.5505	8.90063	52.3249	16.8922	53.3749	0
52.2888	11.0022	53.053	15.5884	52.154	0		51.5982	11.7785	52.4684	0	51.4379	0		53.5506	0	52.3249	15.2813	53.375	0.287183
52.2889	12.831	53.0531	16.8724	52.1541	0		51.5983	13.7103	52.4685	0	51.4379	0.057485		53.5506	0	52.325	10.8106	53.3751	9.27465
52.289	11.6986	53.0532	13.7704	52.1542	0		51.5983	12.6241	52.4685	0.480255	51.438	2.554		53.5507	0	52.3251	0	53.3752	16.4844
52.2891	7.52164	53.0533	7.51051	52.1542	0.112442		51.5984	8.81979	52.4686	11.7866	51.4381	9.07808		53.5508	0	52.3251	0	53.3752	20.1316
52.2891	0	53.0533	0	52.1543	9.39321		51.5985	4.27383	52.4687	16.8011	51.4381	13.4626		53.5666	0	52.3252	0	53.3753	18.2167
52.2892	0	53.0534	0	52.1544	13.9555		51.5985	0	52.4688	18.3043	51.4382	12.8467		53.5667	0	52.3253	0	53.3754	10.5327
52.2893	0	53.0535	0	52.1544	15.5546		51.5986	0	52.4688	15.7637	51.4383	8.11769		53.5668	0	52.3297	0	53.3755	0.003363
52.2893	0	53.0536	0	52.1545	13.6422		51.5987	0	52.4689	10.4771	51.4383	0.1143		53.5669	0	52.3298	0	53.3755	0
52.2896	0	53.0536	0.200526	52.1546	11.1892		51.5988	0	52.469	0	51.4384	0		53.5669	0.564114	52.3299	0	53.3756	0
52.2897	0	53.0537	7.55149	52.1546	9.12298		51.603	0	52.469	0	51.4385	0		53.567	15.2433	52.3299	0	53.3757	0
52.2898	0	53.0538	14.112	52.1547	0.110277		51.6031	0	52.4691	0	51.4386	0		53.5671	19.6808	52.33	0.276469	53.3758	0
52.2899	0	53.0538	17.4671	52.1548	0		51.6032	0	52.4692	0	51.4386	0		53.5672	19.892	52.3301	9.88888	53.4344	0
52.2899	0.136592	53.0539	15.2619	52.1549	0		51.6032	0	52.5297	0	51.5396	0		53.5672	15.5098	52.3301	14.1719	53.4345	0
52.29	8.47859	53.054	9.30829	52.1549	0		51.6033	0.181012	52.5298	0	51.5397	0		53.5673	9.17625	52.3302	17.6067	53.4346	0
52.2901	10.8827	53.0541	0	52.155	0		51.6034	6.30371	52.5298	0	51.5397	0		53.5674	0	52.3303	18.1418	53.4346	0
52.2901	13.0268	53.0541	0	52.1743	0		51.6034	9.47831	52.5299	0	51.5398	0		53.5674	0	52.3304	14.9873	53.4347	0.388286
52.2902	13.845	53.0542	0	52.1744	0		51.6035	11.2606	52.53	0.451928	51.5399	0.212193		53.5675	0	52.3304	8.63873	53.4348	11.7767
52.2903	12.3466	53.0543	0	52.1744	0		51.6036	9.27326	52.53	10.5676	51.5399	7.86887		53.5676	0	52.3305	0	53.4349	17.4998
52.2903	8.87572	53.0905	0	52.1745	0		51.6037	3.90498	52.5301	13.8476	51.54	10.0062		53.5823	0	52.3306	0	53.4349	19.8638
52.2904	0	53.0906	0	52.1746	0.081729		51.6037	0	52.5302	15.6838	51.5401	10.4006		53.5824	0	52.3306	0	53.435	16.7722
52.2905	0	53.0906	0	52.1746	6.50296		51.6038	0	52.5303	14.2855	51.5401	8.91746		53.5825	0	52.3307	0	53.4351	8.74967
52.2906	0	53.0907	0	52.1747	10.3595		51.6039	0	52.5303	10.2797	51.5402	5.84067		53.5826	0	52.3602	0	53.4352	0.002841
52.2906	0	53.0908	0.357625	52.1748	11.9		51.6039	0	52.5304	0	51.5403	0.082325		53.5826	0.494891	52.3603	0	53.4352	0
52.3264	0	53.0909	12.74	52.1749	10.4288		51.6163	0	52.5305	0	51.5404	0		53.5827	13.3577	52.3603	0	53.4353	0
52.3264	0	53.0909	16.4906	52.1749	6.21516		51.6163	0	52.5305	0	51.5404	0		53.5828	20.9961	52.3604	0	53.4354	0
52.3265	0	53.091	17.0408	52.175	0.07471		51.6164	0	52.5306	0	51.5405	0		53.5829	23.0389	52.3605	0.238997	53.4355	0
52.3266	0	53.0911	14.729	52.1751	0		51.6165	0	52.67	0	51.5406	0		53.5829	19.9871	52.3605	8.36143	53.4772	0
52.3266	0.128179	53.0912	10.4492	52.1751	0		51.6165	0.197046	52.67	0	51.5566	0		53.583	14.5936	52.3606	14.612	53.4772	0
52.3267	7.45657	53.0912	0	52.1752	0		51.6166	6.76469	52.6701	0	51.5566	0		53.5831	0	52.3607	17.219	53.4773	0
52.3268	10.1928	53.0913	0	52.1753	0		51.6167	10.0299	52.6702	0	51.5567	0		53.5832	0	52.3608	15.3486	53.4774	0
52.3269	11.0249	53.0914	0	52.2069	0		51.6168	10.8493	52.6702	0.532703	51.5568	0		53.5832	0	52.3608	10.4267	53.4775	0.30791
52.3269	10.7106	53.0914	0	52.207	0		51.6168	9.2702	52.6703	11.302	51.5569	0.170284		53.5833	0	52.3609	0	53.4775	9.08444
52.327	9.37483	53.1141	0	52.207	0		51.6169	5.98992	52.6704	13.5942	51.5569	6.24062		53.6189	0	52.361	0	53.4776	15.6843
52.3271	0	53.1142	0	52.2071	0		51.617	0	52.6705	15.4126	51.557	9.55837		53.619	0	52.361	0	53.4777	18.4623
52.3271	0	53.1142	0	52.2072	0.077774		51.617	0	52.6705	17.2138	51.5571	10.832		53.6191	0	52.3611	0	53.4777	16.933
52.3272	0	53.1143	0	52.2073	5.75065		51.6171	0	52.6706	18.1454	51.5571	9.3596		53.6192	0	52.3614	0	53.4778	12.2868
52.3273	0	53.1144	0.315893	52.2073	9.905		51.6172	0	52.6707	16.7839	51.5572	5.53121		53.6192	0.475401	52.3615	0	53.4779	0.004037
52.4138	0	53.1145	11.0969	52.2074	11.8442		51.6374	0	52.6707	11.8446	51.5573	0.077778		53.6193	12.4503	52.3615	0	53.478	0
52.4139	0	53.1145	18.2725	52.2075	10.7846		51.6375	0	52.6708	0	51.5573	0		53.6194	18.7093	52.3616	0	53.478	0
52.414	0	53.1146	22.7585	52.2075	7.80911		51.6376	0	52.6709	0	51.5574	0		53.6195	20.1234	52.3617	0.369144	53.4781	0
52.414	0	53.1147	20.3009	52.2076	0.094214		51.6376	0	52.671	0	51.5575	0		53.6195	16.4604	52.3618	12.7231	53.4782	0
52.4141	0.155069	53.1148	11.7262	52.2077	0		51.6377	0.187822	52.671	0	51.5576	0		53.6196	9.27595	52.3618	16.4125	53.5498	0
52.4142	7.81341	53.1148	0	52.2078	0		51.6378	6.34149	52.6714	0	51.5978	0		53.6197	0	52.3619	16.6181	53.5499	0
52.4143	10.0271	53.1149	0	52.2078	0		51.6378	10.4182	52.6715	0	51.5978	0		53.6198	0	52.362	14.6822	53.55	0
52.4143	12.1285	53.115	0	52.2079	0		51.6379	11.5367	52.6715	0	51.5979	0		53.6198	0	52.362	11.0624	53.5501	0
52.4144	12.3387	53.1151	0	52.2884	0		51.638	9.33979	52.6716	0	51.598	0		53.6199	0	52.3621	0	53.5501	0.515188
52.4145	10.2193	53.1668	0	52.2885	0		51.638	5.03587	52.6717	0.331551	51.5981	0.233295		53.6877	0	52.3622	0	53.5502	14.1671
52.4145	6.33028	53.1668	0	52.2886	0		51.6381	0	52.6718	7.28515	51.5981	8.15368		53.6877	0	52.3623	0	53.5503	19.9027
52.4146	0	53.1669	0	52.2886	0		51.6382	0	52.6718	14.0024	51.5982	11.7286		53.6878	0	52.3623	0	53.5504	20.7658
52.4147	0	53.167	0	52.2887	0.11614		51.6383	0	52.6719	18.2247	51.5983	13.6828		53.6879	0	52.4725	0	53.5504	16.4917
52.4148	0	53.1671	0.161995	52.2888	7.25339		51.6383	0	52.672	16.8567	51.5983	12.6395		53.688	0.574631	52.4726	0	53.5505	8.90317
52.4148	0	53.1671	5.54018	52.2888	10.9578		51.6759	0	52.672	10.2699	51.5984	8.87383		53.688	14.0932	52.4726	0	53.5506	0.002983
52.4241	0	53.1672	13.3877	52.2889	12.8088		51.676	0	52.6721	0	51.5985	4.3384		53.6881	15.8443	52.4727	0	53.5506	0
52.4242	0	53.1673	17.4567	52.289	11.7123		51.6761	0	52.6722	0	51.5985	0.060704		53.6882	16.0424	52.4728	0.20211	53.5507	0
52.4243	0	53.1674	17.4103	52.2891	7.57227		51.6761	0	52.6723	0	51.5986	0		53.6883	15.4888	52.4729	6.41487	53.5508	0
52.4244	0	53.1674	14.2077	52.2891	0.09117		51.6762	0.189884	52.6723	0	51.5987	0		53.6883	13.0102	52.4729	13.199	53.5509	0
52.4244	0.163441	53.1675	8.8942	52.2892	0		51.6763	6.1519	52.6771	0	51.5988	0		53.6884	0	52.473	17.6739	53.5666	0
52.4245	8.11621	53.1676	0	52.2893	0		51.6763	9.51552	52.6772	0	51.5988	0		53.6885	0	52.4731	16.2535	53.5667	0
52.4246	10.7139	53.1677	0	52.2893	0		51.6764	11.0421	52.6772	0	51.603	0		53.6886	0	52.4731	9.91514	53.5668	0
52.4246	11.636	53.1677	0	52.2894	0		51.6765	9.81003	52.6773	0	51.6031	0		53.6886	0	52.4732	0	53.5669	0
52.4247	9.36513	53.1678	0	52.2896	0		51.6765	6.40437	52.6774	0.594169	51.6032	0		53.698	0	52.4733	0	53.5669	0.563924
52.4248	4.40371	53.2068	0	52.2897	0		51.6766	0	52.6775	12.6471	51.6032	0		53.6981	0	52.4734	0	53.567	15.2384
52.4249	0	53.2069	0	52.2898	0		51.6767	0	52.6775	17.0539	51.6033	0.178441		53.6981	0	52.4734	0	53.5671	19.6793
52.4249	0	53.207	0	52.2898	0		51.6768	0	52.6776	17.8555	51.6034	6.21675		53.6982	0	52.5007	0	53.5672	19.8919
52.425	0	53.2071	0	52.2899	0.134936		51.6768	0	52.6777	15.6299	51.6034	9.43322		53.6983	0.547807	52.5008	0	53.5672	15.5112
52.4251	0	53.2071	0.298518	52.29	8.37748		51.6787	0	52.6777	11.9397	51.6035	11.2353		53.6984	13.3814	52.5009	0	53.5673	9.17839
52.5417	0	53.2072	9.52315	52.2901	10.8536		51.6788	0	52.6778	0	51.6036	9.30148		53.6984	16.1081	52.5009	0	53.5674	0.003089
52.5418	0	53.2073	13.5162	52.2901	13.0008		51.6789	0	52.6779	0	51.6037	3.98123		53.6985	17.1889	52.501	0.410758	53.5674	0
52.5418	0	53.2074	16.1726	52.2902	13.8351		51.6789	0	52.678	0	51.6037	0.055466		53.6986	15.8429	52.5011	12.3933	53.5675	0
52.5419	0	53.2074	15.3017	52.2903	12.3647		51.679	0.155962	52.678	0	51.6038	0		53.6987	11.0771	52.5011	16.2246	53.5676	0
52.542	0.146527	53.2075	11.4049	52.2903	8.91779		51.6791	5.07953	52.6806	0	51.6039	0		53.6987	0	52.5012	16.901	53.5677	0
52.542	6.25209	53.2076	0	52.2904	0.107583		51.6791	9.11758	52.6807	0	51.6039	0		53.6988	0	52.5013	15.2132	53.5823	0
52.5421	10.5323	53.2077	0	52.2905	0		51.6792	11.5728	52.6808	0	51.604	0		53.6989	0	52.5014	12.0117	53.5824	0
52.5422	12.222	53.2077	0	52.2906	0		51.6793	11.2746	52.6809	0	51.6163	0		53.699	0	52.5014	0	53.5825	0
52.5423	10.7406	53.2078	0	52.2906	0		51.6793	8.32539	52.6809	0.583137	51.6163	0		53.752	0	52.5015	0	53.5826	0
52.5423	7.12694	53.2157	0	52.2907	0		51.6794	0	52.681	12.3404	51.6164	0		53.7521	0	52.5016	0	53.5826	0.494723
52.5424	0	53.2158	0	52.3264	0		51.6795	0	52.6811	15.8176	51.6165	0		53.7521	0	52.5016	0	53.5827	13.3534
52.5425	0	53.2159	0	52.3264	0		51.6796	0	52.6811	17.6036	51.6165	0.194247		53.7522	0	52.5279	0	53.5828	20.9936
52.5425	0	53.2159	0	52.3265	0		51.6796	0	52.6812	15.44	51.6166	6.6714		53.7523	0.604438	52.528	0	53.5829	23.0382
52.5426	0	53.216	0.273716	52.3266	0		51.7232	0	52.6813	9.23108	51.6167	9.98355		53.7524	14.2407	52.528	0	53.5829	19.9881
52.5919	0	53.2161	8.74557	52.3266	0.126625		51.7233	0	52.6814	0	51.6168	10.8376		53.7524	17.5018	52.5281	0	53.583	14.5954
52.5919	0	53.2162	14.9439	52.3267	7.36775		51.7234	0	52.6814	0	51.6168	9.29263		53.7525	18.5825	52.5282	0.315818	53.5831	0.004933
52.592	0	53.2162	17.8559	52.3268	10.1596		51.7234	0	52.6815	0	51.6169	6.03651		53.7526	15.955	52.5282	9.34701	53.5832	0
52.5921	0	53.2163	16.7949	52.3269	11.0148		51.7235	0.25544	52.6816	0	51.617	0.085082		53.7527	10.1722	52.5283	13.5543	53.5832	0
52.5921	0.120396	53.2164	13.1494	52.3269	10.7144		51.7236	7.87212	52.6866	0	51.617	0		53.7527	0	52.5284	16.2704	53.5833	0
52.5922	4.88274	53.2164	8.58206	52.327	9.39103		51.7236	10.9748	52.6867	0	51.6171	0		53.7528	0	52.5285	16.1729	53.5834	0
52.5923	10.0378	53.2165	0	52.3271	0.113633		51.7237	12.2625	52.6868	0	51.6172	0		53.7529	0	52.5285	13.7237	53.6189	0
52.5924	12.0273	53.2166	0	52.3271	0		51.7238	11.0378	52.6868	0	51.6172	0		53.753	0	52.5286	9.92094	53.619	0
52.5924	9.58696	53.2167	0	52.3272	0		51.7239	7.7981	52.6869	0.348993	51.6374	0		53.7797	0	52.5287	0	53.6191	0
52.5925	4.6343	53.2167	0	52.3273	0		51.7239	0	52.687	7.55385	51.6375	0		53.7798	0	52.5287	0	53.6192	0
52.5926	0	53.2311	0	52.3274	0		51.724	0	52.6871	13.5778	51.6376	0		53.7798	0	52.5288	0	53.6192	0.475239
52.5926	0	53.2312	0	52.4138	0		51.7241	0	52.6871	16.1412	51.6376	0		53.7799	0	52.5289	0	53.6193	12.4462
52.5927	0	53.2313	0	52.4139	0		51.7241	0	52.6872	15.2678	51.6377	0.185154		53.78	0.485934	52.5311	0	53.6194	18.7071
52.5928	0	53.2313	0	52.414	0		51.7604	0	52.6873	11.412	51.6378	6.25408		53.7801	11.4469	52.5312	0	53.6195	20.1229
52.6293	0	53.2314	0.318272	52.414	0		51.7605	0	52.6874	0	51.6378	10.3603		53.7801	18.6302	52.5313	0	53.6195	16.4616
52.6293	0	53.2315	9.94707	52.4141	0.153189		51.7606	0	52.6874	0	51.6379	11.5208		53.7802	20.3717	52.5313	0	53.6196	9.2784
52.6294	0	53.2316	14.5283	52.4142	7.72058		51.7606	0	52.6875	0	51.638	9.37099		53.7803	16.2067	52.5314	0.445799	53.6197	0.003166
52.6295	0	53.2316	15.9197	52.4143	10.0002		51.7607	0.216781	52.6876	0	51.638	5.097		53.7804	8.41243	52.5315	13.0475	53.6198	0
52.6295	0.185277	53.2317	13.6305	52.4143	12.103		51.7608	6.46488	52.7084	0	51.6381	0.071533		53.7804	0	52.5315	15.7893	53.6198	0
52.6296	7.095	53.2318	8.38109	52.4144	12.3362		51.7608	9.2248	52.7085	0	51.6382	0		53.7805	0	52.5316	16.8467	53.6199	0
52.6297	10.6877	53.2318	0	52.4145	10.245		51.7609	10.4966	52.7086	0	51.6383	0		53.7806	0	52.5317	15.5585	53.62	0
52.6298	12.0746	53.2319	0	52.4145	6.37742		51.761	9.22955	52.7087	0	51.6383	0		53.7807	0	52.5318	12.2749	53.6877	0
52.6298	10.5043	53.232	0	52.4146	0.07673		51.761	5.89895	52.7087	0.542108	51.6384	0		53.8575	0	52.5318	0	53.6877	0
52.6299	7.20123	53.2321	0	52.4147	0		51.7611	0	52.7088	11.359	51.6759	0		53.8575	0	52.5319	0	53.6878	0
52.63	0	53.256	0	52.4148	0		51.7612	0	52.7089	16.0876	51.676	0		53.8576	0	52.532	0	53.6879	0
52.6301	0	53.2561	0	52.4148	0		51.7613	0	52.709	17.1113	51.676	0		53.8577	0	52.5321	0	53.688	0.574431
52.6301	0	53.2561	0	52.4149	0		51.7613	0	52.709	14.4246	51.6761	0		53.8578	0.6274	52.5536	0	53.688	14.0885
52.6302	0	53.2562	0	52.4241	0		51.7697	0	52.7091	9.05239	51.6762	0.187186		53.8578	13.7826	52.5536	0	53.6881	15.8437
52.6621	0	53.2563	0.397537	52.4242	0		51.7698	0	52.7092	0	51.6763	6.06721		53.8579	16.5838	52.5537	0	53.6882	16.0423
52.6622	0	53.2564	12.0261	52.4243	0		51.7698	0	52.7092	0	51.6763	9.46774		53.858	17.4885	52.5538	0	53.6883	15.489
52.6622	0	53.2564	13.9291	52.4244	0		51.7699	0	52.7093	0	51.6764	11.0204		53.8581	14.9485	52.5538	0.28277	53.6883	13.0111
52.6623	0	53.2565	15.3167	52.4244	0.16146		51.77	0.212933	52.7094	0	51.6765	9.82753		53.8581	8.87269	52.5539	8.23921	53.6884	0.00452
52.6624	0.199655	53.2566	15.0833	52.4245	8.01982		51.77	6.29447	52.7262	0	51.6765	6.45275		53.8582	0	52.554	13.3675	53.6885	0
52.6624	7.35098	53.2566	11.9796	52.4246	10.6824		51.7701	8.88135	52.7262	0	51.6766	0.090979		53.8583	0	52.5541	15.7064	53.6886	0
52.6625	10.2658	53.2567	0	52.4246	11.6248		51.7702	9.84577	52.7263	0	51.6767	0		53.8584	0	52.5541	14.9986	53.6886	0
52.6626	11.4712	53.2568	0	52.4247	9.39266		51.7703	9.081	52.7264	0	51.6768	0		53.8584	0	52.5542	12.8628	53.6887	0
52.6627	11.0613	53.2569	0	52.4248	4.46385		51.7703	7.29363	52.7264	0.362353	51.6768	0		53.8631	0	52.5543	10.9717	53.698	0
52.6627	8.33364	53.2569	0	52.4249	0.053378		51.7704	0	52.7265	7.66627	51.6769	0		53.8631	0	52.5543	0	53.6981	0
52.6628	0	53.3007	0	52.4249	0		51.7705	0	52.7266	13.8706	51.6787	0		53.8632	0	52.5544	0	53.6981	0
52.6629	0	53.3008	0	52.425	0		51.7705	0	52.7267	16.5166	51.6788	0		53.8633	0	52.5545	0	53.6982	0
52.6629	0	53.3009	0	52.4251	0		51.7706	0	52.7267	13.2922	51.6789	0		53.8634	0.586042	52.5546	0	53.6983	0.547616
52.663	0	53.3009	0	52.4251	0		51.8427	0	52.7268	5.72866	51.6789	0		53.8634	13.0442	52.5981	0	53.6984	13.3769
52.6954	0	53.301	0.397634	52.5417	0		51.8428	0	52.7269	0	51.679	0.153746		53.8635	20.1506	52.5981	0	53.6984	16.1071
52.6955	0	53.3011	11.6594	52.5418	0		51.8429	0	52.727	0	51.6791	5.00959		53.8636	21.8616	52.5982	0	53.6985	17.1885
52.6956	0	53.3012	15.9462	52.5418	0		51.8429	0	52.727	0	51.6791	9.06022		53.8637	18.5678	52.5983	0	53.6986	15.8434
52.6957	0	53.3012	16.5897	52.5419	0		51.843	0.264035	52.7271	0	51.6792	11.538		53.8637	12.084	52.5983	0.429406	53.6987	11.0787
52.6957	0.195623	53.3013	13.8882	52.542	0.144751		51.8431	7.32765	52.734	0	51.6793	11.2789		53.8638	0	52.5984	11.9657	53.6987	0.003859
52.6958	6.95247	53.3014	8.61621	52.542	6.17809		51.8431	10.2906	52.734	0	51.6793	8.36728		53.8639	0	52.5985	16.8678	53.6988	0
52.6959	9.74535	53.3014	0	52.5421	10.4805		51.8432	11.9195	52.7341	0	51.6794	0.11827		53.864	0	52.5986	17.9076	53.6989	0
52.6959	10.8575	53.3015	0	52.5422	12.2015		51.8433	10.8905	52.7342	0	51.6795	0		53.864	0	52.5986	13.4297	53.699	0
52.696	10.0248	53.3016	0	52.5423	10.7585		51.8434	7.41689	52.7343	0.595761	51.6796	0		53.9178	0	52.5987	5.68446	53.699	0
52.6961	7.94012	53.3017	0	52.5423	7.17074		51.8434	0	52.7343	12.182	51.6796	0		53.9179	0	52.5988	0	53.752	0
52.6962	0	53.3576	0	52.5424	0.086386		51.8435	0	52.7344	15.0993	51.6797	0		53.918	0	52.5988	0	53.7521	0
52.6962	0	53.3576	0	52.5425	0		51.8436	0	52.7345	15.3318	51.7232	0		53.918	0	52.5989	0	53.7521	0
52.6963	0	53.3577	0	52.5425	0		51.8436	0	52.7345	13.6799	51.7233	0		53.9181	0.702708	52.599	0	53.7522	0
52.6964	0	53.3578	0	52.5426	0		51.8768	0	52.7346	10.8462	51.7234	0		53.9182	14.8689	52.6233	0	53.7523	0.604225
52.8117	0	53.3579	0.391947	52.5427	0		51.8769	0	52.7347	0	51.7234	0		53.9183	17.7763	52.6234	0	53.7524	14.2359
52.8118	0	53.3579	10.9458	52.5919	0		51.8769	0	52.7348	0	51.7235	0.25181		53.9183	18.0669	52.6235	0	53.7524	17.5006
52.8119	0	53.358	14.8391	52.5919	0		51.877	0	52.7348	0	51.7236	7.76391		53.9184	16.8072	52.6236	0	53.7525	18.5822
52.8119	0	53.3581	26.3622	52.592	0		51.8771	0.235451	52.7349	0	51.7236	10.9308		53.9185	14.011	52.6236	0.455661	53.7526	15.9559
52.812	0.213548	53.3582	28.2605	52.5921	0		51.8771	6.35794	52.7426	0	51.7237	12.2442		53.9186	0	52.6237	12.2885	53.7527	10.1742
52.8121	6.8032	53.3582	27.2061	52.5921	0.118936		51.8772	9.01399	52.7426	0	51.7238	11.0552		53.9186	0	52.6238	13.4984	53.7527	0.003593
52.8122	10.5865	53.3583	13.0802	52.5922	4.82502		51.8773	10.3844	52.7427	0	51.7239	7.84412		53.9187	0	52.6239	15.1041	53.7528	0
52.8122	13.2137	53.3584	9.65729	52.5923	9.97531		51.8774	9.94507	52.7428	0	51.7239	0.110789		53.9188	0	52.6239	16.7802	53.7529	0
52.8123	13.4646	53.3584	0	52.5924	12.0032		51.8774	14.8926	52.7429	0.522504	51.724	0		53.9585	0	52.624	17.4462	53.753	0
52.8124	11.0809	53.3585	0	52.5924	9.61654		51.8775	10.4746	52.7429	10.6688	51.7241	0		53.9586	0	52.6241	16.6314	53.753	0
52.8124	7.38104	53.3586	0	52.5925	4.69433		51.8776	11.2311	52.743	14.0431	51.7241	0		53.9587	0	52.6241	14.6414	53.7797	0
52.8125	0	53.3587	0	52.5926	0.056173		51.8776	9.68433	52.7431	15.6014	51.7242	0		53.9587	0	52.6242	11.5649	53.7798	0
52.8126	0	53.3723	0	52.5926	0		51.8777	6.42905	52.7432	14.0897	51.7604	0		53.9588	0.57166	52.6243	0	53.7798	0
52.8127	0	53.3724	0	52.5927	0		51.8778	0	52.7432	9.31839	51.7605	0		53.9589	12.0625	52.6244	0	53.7799	0
52.8127	0	53.3724	0	52.5928	0		51.8778	0	52.7433	0	51.7606	0		53.959	19.4391	52.6244	0	53.78	0.485761
52.8382	0	53.3725	0	52.5929	0		51.8779	0	52.7434	0	51.7606	0		53.959	20.8714	52.6245	0	53.7801	11.443
52.8383	0	53.3726	0.356743	52.6293	0		51.878	0	52.7434	0	51.7607	0.213701		53.9591	15.3407	52.6611	0	53.7801	18.6276
52.8383	0	53.3727	9.8814	52.6293	0		51.9028	0	52.7435	0	51.7608	6.3761		53.9592	6.62491	52.6612	0	53.7802	20.3711
52.8384	0	53.3727	13.9846	52.6294	0		51.9028	0	52.7534	0	51.7608	9.18558		53.9593	0	52.6613	0	53.7803	16.2082
52.8385	0.285632	53.3728	15.427	52.6295	0		51.9029	0	52.7534	0	51.7609	10.4785		53.9593	0	52.6614	0	53.7804	8.4152
52.8386	8.81474	53.3729	14.6426	52.6295	0.183032		51.903	0	52.7535	0	51.761	9.24755		53.9594	0	52.6614	0.416652	53.7804	0.002992
52.8386	11.6109	53.373	12.1351	52.6296	7.01125		51.903	0.216406	52.7536	0	51.761	5.94627		53.9595	0	52.6615	11.0398	53.7805	0
52.8387	11.9499	53.373	0	52.6297	10.6441		51.9031	5.76373	52.7536	0.636834	51.7611	0.083813		53.9741	0	52.6616	15.546	53.7806	0
52.8388	9.92248	53.3731	0	52.6298	12.0577		51.9032	9.18859	52.7537	12.8259	51.7612	0		53.9742	0	52.6616	17.9074	53.7807	0
52.8388	6.37189	53.3732	0	52.6298	10.5233		51.9033	11.2814	52.7538	15.062	51.7613	0		53.9742	0	52.6617	16.955	53.7807	0
52.8389	0	53.3732	0	52.6299	7.24127		51.9033	10.341	52.7539	15.9229	51.7613	0		53.9743	0	52.6618	13.5311	53.8575	0
52.839	0	53.3883	0	52.63	0.087286		51.9034	6.52817	52.7539	15.078	51.7614	0		53.9744	0.653274	52.6619	9.05892	53.8575	0
52.8391	0	53.3883	0	52.63	0		51.9035	0	52.754	11.7668	51.7697	0		53.9745	13.4757	52.6619	0	53.8576	0
52.8391	0	53.3884	0	52.6301	0		51.9035	0	52.7541	0	51.7698	0		53.9745	18.1936	52.662	0	53.8577	0
52.8474	0	53.3885	0	52.6302	0		51.9036	0	52.7542	0	51.7698	0		53.9746	19.0798	52.6621	0	53.8578	0.627173
52.8475	0	53.3886	0.420963	52.6303	0		51.9037	0	52.7542	0	51.7699	0		53.9747	16.2138	52.6622	0	53.8578	13.7778
52.8475	0	53.3886	11.4969	52.6621	0		51.959	0	52.7543	0	51.77	0.209908		53.9748	10.7648	52.6802	0	53.8579	16.5828
52.8476	0	53.3887	15.774	52.6622	0		51.959	0	52.7621	0	51.77	6.20806		53.9748	0	52.6803	0	53.858	17.4882
52.8477	0.246924	53.3888	16.3051	52.6622	0		51.9591	0	52.7622	0	51.7701	8.8446		53.9749	0	52.6803	0	53.8581	14.9494
52.8478	7.642	53.3889	13.8825	52.6623	0		51.9592	0	52.7623	0	51.7702	9.83206		53.975	0	52.6804	0	53.8581	8.8749
52.8478	12.5414	53.3889	9.35695	52.6624	0.197235		51.9592	0.324022	52.7623	0	51.7703	9.09187		53.9751	0	52.6805	0.479561	53.8582	0.003217
52.8479	13.3368	53.389	0	52.6624	7.2643		51.9593	8.13884	52.7624	0.372001	51.7703	7.31902		54.004	0	52.6806	12.3739	53.8583	0
52.848	10.8685	53.3891	0	52.6625	10.2305		51.9594	9.92776	52.7625	7.72614	51.7704	0.103631		54.0041	0	52.6806	13.7512	53.8584	0
52.8481	7.51358	53.3892	0	52.6626	11.4566		51.9594	11.357	52.7625	14.2887	51.7705	0		54.0041	0	52.6807	14.6817	53.8584	0
52.8481	0	53.3892	0	52.6627	11.0663		51.9595	11.8327	52.7626	16.9799	51.7705	0		54.0042	0	52.6808	14.2587	53.8585	0
52.8482	0	53.4792	0	52.6627	8.3667		51.9596	10.063	52.7627	14.6417	51.7706	0		54.0043	0.482352	52.6809	11.2955	53.8631	0
52.8483	0	53.4792	0	52.6628	0.101012		51.9597	6.11027	52.7628	8.41945	51.7707	0		54.0044	9.90556	52.6809	0	53.8631	0
52.8483	0	53.4793	0	52.6629	0		51.9597	0	52.7628	0	51.8427	0		54.0044	15.7881	52.681	0	53.8632	0
52.8722	0	53.4794	0	52.6629	0		51.9598	0	52.7629	0	51.8428	0		54.0045	18.3167	52.6811	0	53.8633	0
52.8723	0	53.4794	0.390576	52.663	0		51.9599	0	52.763	0	51.8429	0		54.0046	16.7839	52.6811	0	53.8634	0.585829
52.8724	0	53.4795	10.0203	52.6631	0		51.9599	0	52.7631	0	51.8429	0		54.0047	11.79	52.7518	0	53.8634	13.0397
52.8724	0	53.4796	15.2652	52.6954	0		52.0057	0	52.7787	0	51.843	0.260283		54.0047	0	52.7519	0	53.8635	20.148
52.8725	0.242389	53.4797	17.6411	52.6955	0		52.0058	0	52.7788	0	51.8431	7.22728		54.0048	0	52.752	0	53.8636	21.861
52.8726	7.3189	53.4797	15.0405	52.6956	0		52.0059	0	52.7788	0	51.8431	10.2485		54.0049	0	52.7521	0	53.8637	18.569
52.8727	11.461	53.4798	8.75184	52.6957	0		52.0059	0	52.7789	0	51.8432	11.8963		54.005	0	52.7521	0.413803	53.8637	12.0864
52.8727	13.5159	53.4799	0	52.6957	0.193252		52.006	0.219442	52.779	0.449933	51.8433	10.9051		54.0236	0	52.7522	10.2054	53.8638	0.004388
52.8728	11.8776	53.48	0	52.6958	6.87057		52.0061	5.45628	52.7791	9.18308	51.8434	7.46625		54.0237	0	52.7523	13.4298	53.8639	0
52.8729	7.09161	53.48	0	52.6959	9.7115		52.0062	9.73251	52.7791	15.6811	51.8434	0.105397		54.0238	0	52.7523	16.0441	53.864	0
52.873	0	53.4801	0	52.6959	10.844		52.0062	11.5108	52.7792	19.3976	51.8435	0		54.0239	0	52.7524	14.8194	53.864	0
52.873	0	53.4824	0	52.696	10.0349		52.0063	10.1955	52.7793	17.8281	51.8436	0		54.0239	0.416134	52.7525	10.1376	53.8641	0
52.8731	0	53.4825	0	52.6961	7.96538		52.0064	6.58487	52.7793	10.7428	51.8436	0		54.024	8.58018	52.7526	0	53.9178	0
52.8732	0	53.4826	0	52.6962	0.096242		52.0064	0	52.7794	0	51.8437	0		54.0241	16.0292	52.7526	0	53.9179	0
52.9966	0	53.4826	0	52.6962	0		52.0065	0	52.7795	0	51.8768	0		54.0242	19.0657	52.7527	0	53.918	0
52.9967	0	53.4827	0.346167	52.6963	0		52.0066	0	52.7796	0	51.8769	0		54.0242	17.4868	52.7528	0	53.918	0
52.9967	0	53.4828	8.99199	52.6964	0		52.0067	0	52.7796	0	51.8769	0		54.0243	12.4558	52.7764	0	53.9181	0.70245
52.9968	0	53.4828	16.8572	52.6965	0		52.0481	0	52.9108	0	51.877	0		54.0244	0	52.7765	0	53.9182	14.8637
52.9969	0.22038	53.4829	20.2605	52.8117	0		52.0482	0	52.9109	0	51.8771	0.232105		54.0245	0	52.7766	0	53.9183	17.7752
52.997	6.01595	53.483	17.2223	52.8118	0		52.0483	0	52.9109	0	51.8771	6.27093		54.0245	0	52.7767	0	53.9183	18.0668
52.997	9.62592	53.4831	9.26267	52.8119	0		52.0483	0	52.911	0	51.8772	8.97624		54.0246	0	52.7767	0.412492	53.9184	16.8077
52.9971	11.4662	53.4831	0	52.8119	0		52.0484	0.289649	52.9111	0.375663	51.8773	10.3649		54.0515	0	52.7768	10.0305	53.9185	14.012
52.9972	10.3217	53.4832	0	52.812	0.21096		52.0485	6.84278	52.9112	7.22762	51.8773	9.95131		54.0515	0	52.7769	13.9288	53.9186	0.005155
52.9973	6.97605	53.4833	0	52.8121	6.72332		52.0485	8.95245	52.9112	13.9256	51.8774	14.8223		54.0516	0	52.777	15.1291	53.9186	0
52.9973	0	53.4834	0	52.8122	10.5407		52.0486	9.86081	52.9113	17.7698	51.8775	10.5374		54.0517	0	52.777	13.6259	53.9187	0
52.9974	0	53.5094	0	52.8122	13.1818		52.0487	9.60289	52.9114	16.6056	51.8776	11.2203		54.0518	0.696609	52.7771	8.54863	53.9188	0
52.9975	0	53.5095	0	52.8123	13.4616		52.0488	7.43477	52.9115	10.5925	51.8776	9.70631		54.0518	13.8099	52.7772	0	53.9189	0
52.9975	0	53.5096	0	52.8124	11.1098		52.0488	0	52.9115	0	51.8777	6.47531		54.0519	19.6558	52.7772	0	53.9585	0
53.0925	0	53.5097	0	52.8124	7.42588		52.0489	0	52.9116	0	51.8778	0.091365		54.052	20.9395	52.7773	0	53.9586	0
53.0926	0	53.5097	0.326335	52.8125	0.089466		52.049	0	52.9117	0	51.8778	0		54.0521	17.6983	52.7774	0	53.9587	0
53.0927	0	53.5098	8.23815	52.8126	0		52.049	0	52.9117	0	51.8779	0		54.0521	12.4383	52.7967	0	53.9587	0
53.0928	0	53.5099	13.5846	52.8127	0		52.1081	0	52.9134	0	51.878	0		54.0522	0	52.7967	0	53.9588	0.571448
53.0928	0.285713	53.51	15.3052	52.8127	0		52.1082	0	52.9135	0	51.8781	0		54.0523	0	52.7968	0	53.9589	12.0582
53.0929	7.20786	53.51	13.0732	52.8128	0		52.1082	0	52.9136	0	51.9028	0		54.0524	0	52.7969	0	53.959	19.4364
53.093	10.2708	53.5101	8.38727	52.8382	0		52.1083	0	52.9136	0	51.9028	0		54.0524	0	52.7969	0.37879	53.959	20.8709
53.0931	11.3768	53.5102	0	52.8383	0		52.1084	0.243237	52.9137	0.678702	51.9029	0		54.067	0	52.797	9.25693	53.9591	15.3427
53.0931	10.1696	53.5103	0	52.8383	0		52.1084	5.61837	52.9138	12.553	51.903	0		54.0671	0	52.7971	16.7686	53.9592	6.62814
53.0932	7.34437	53.5103	0	52.8384	0		52.1085	9.6505	52.9139	15.8556	51.903	0.213331		54.0671	0	52.7972	18.2804	53.9593	0.002462
53.0933	0	53.5104	0	52.8385	0.28217		52.1086	12.3169	52.9139	16.1167	51.9031	5.6849		54.0672	0	52.7972	14.7852	53.9593	0
53.0933	0	53.5467	0	52.8386	8.71135		52.1087	12.5777	52.914	14.3795	51.9032	9.13992		54.0673	0.758047	52.7973	10.2602	53.9594	0
53.0934	0	53.5468	0	52.8386	11.577		52.1087	9.29645	52.9141	11.7115	51.9033	11.2516		54.0674	14.7738	52.7974	0	53.9595	0
53.0935	0	53.5469	0	52.8387	11.9458		52.1088	3.54577	52.9141	0	51.9033	10.3544		54.0674	18.8029	52.7974	0	53.9596	0
53.0982	0	53.5469	0	52.8388	9.94705		52.1089	0	52.9142	0	51.9034	6.58236		54.0675	20.757	52.7975	0	53.9741	0
53.0983	0	53.547	0.489519	52.8388	6.41492		52.1089	0	52.9143	0	51.9035	0.092779		54.0676	17.2804	52.7976	0	53.9742	0
53.0984	0	53.5471	11.8333	52.8389	0.077234		52.109	0	52.9144	0	51.9035	0		54.0677	8.21883	52.9309	0	53.9742	0
53.0985	0	53.5472	14.8093	52.839	0		52.1091	0	53.03	0	51.9036	0		54.0677	0	52.931	0	53.9743	0
53.0985	0.209115	53.5472	16.2469	52.8391	0		52.1352	0	53.0301	0	51.9037	0		54.0678	0	52.9311	0	53.9744	0.65303
53.0986	5.36765	53.5473	17.1962	52.8391	0		52.1353	0	53.0301	0	51.9038	0		54.0679	0	52.9312	0	53.9745	13.4709
53.0987	10.3145	53.5474	16.728	52.8392	0		52.1354	0	53.0302	0	51.959	0		54.068	0	52.9312	0.46894	53.9745	18.1918
53.0988	11.5425	53.5475	13.1638	52.8474	0		52.1355	0	53.0303	0.530866	51.959	0		54.1185	0	52.9313	10.2733	53.9746	19.0795
53.0988	9.80211	53.5475	0	52.8475	0		52.1355	0.315304	53.0304	9.43528	51.9591	0		54.1186	0	52.9314	14.0712	53.9747	16.2149
53.0989	8.06518	53.5476	0	52.8475	0		52.1356	7.06553	53.0304	15.1232	51.9592	0		54.1187	0	52.9314	16.3923	53.9748	10.7668
53.099	0	53.5477	0	52.8476	0		52.1357	10.2431	53.0305	17.7776	51.9592	0.319417		54.1188	0	52.9315	15.633	53.9748	0.004015
53.099	0	53.5478	0	52.8477	0.243931		52.1357	11.7057	53.0306	17.3137	51.9593	8.02777		54.1188	0.812817	52.9316	11.139	53.9749	0
53.0991	0	53.5666	0	52.8478	7.55236		52.1358	11.4856	53.0306	15.5428	51.9594	9.90234		54.1189	15.265	52.9317	0	53.975	0
53.0992	0	53.5666	0	52.8478	12.482		52.1359	9.81806	53.0307	14.1865	51.9594	11.3367		54.119	16.8967	52.9317	0	53.9751	0
53.13	0	53.5667	0	52.8479	13.3272		52.136	6.36021	53.0308	13.5775	51.9595	11.8259		54.1191	17.5051	52.9318	0	53.9751	0
53.13	0	53.5668	0	52.848	10.8984		52.136	0	53.0309	12.2229	51.9596	10.0881		54.1191	14.9232	52.9319	0	54.004	0
53.1301	0	53.5669	0.300728	52.8481	7.55424		52.1361	0	53.0309	0	51.9597	6.16646		54.1192	8.71148	52.9812	0	54.0041	0
53.1302	0	53.5669	7.3955	52.8481	0.091072		52.1362	0	53.031	0	51.9597	0.086849		54.1193	0	52.9812	0	54.0041	0
53.1303	0.301984	53.567	14.4011	52.8482	0		52.1362	0	53.0311	0	51.9598	0		54.1194	0	52.9813	0	54.0042	0
53.1303	7.42379	53.5671	18.2111	52.8483	0		52.1927	0	53.0312	0	51.9599	0		54.1194	0	52.9814	0	54.0043	0.482171
53.1304	10.6941	53.5672	15.919	52.8483	0		52.1928	0	53.0759	0	51.9599	0		54.1195	0	52.9814	0.488023	54.0044	9.90202
53.1305	11.3204	53.5672	10.0537	52.8484	0		52.1929	0	53.076	0	51.96	0		54.3218	0	52.9815	10.3754	54.0044	15.7859
53.1306	9.82105	53.5673	0	52.8722	0		52.1929	0	53.076	0	52.0057	0		54.3219	0	52.9816	14.3932	54.0045	18.3157
53.1306	7.12951	53.5674	0	52.8723	0		52.193	0.306169	53.0761	0	52.0058	0		54.322	0	52.9817	15.4753	54.0046	16.7844
53.1307	0	53.5675	0	52.8724	0		52.1931	6.58002	53.0762	0.685704	52.0059	0		54.322	0	52.9817	14.3595	54.0047	11.7919
53.1308	0	53.5675	0	52.8724	0		52.1932	8.8967	53.0763	11.7178	52.0059	0		54.3221	0.826975	52.9818	12.0149	54.0047	0.004428
53.1308	0	53.6602	0	52.8725	0.239451		52.1932	9.78893	53.0763	15.6072	52.006	0.216322		54.3222	13.9949	52.9819	0	54.0048	0
53.1309	0	53.6603	0	52.8726	7.23312		52.1933	8.82672	53.0764	16.9216	52.0061	5.38184		54.3223	15.3854	52.982	0	54.0049	0
53.1404	0	53.6603	0	52.8727	11.4108		52.1934	6.90404	53.0765	14.6469	52.0062	9.67173		54.3223	16.7005	52.982	0	54.005	0
53.1404	0	53.6604	0	52.8727	13.491		52.1934	0	53.0765	9.07893	52.0062	11.4855		54.3224	16.0155	52.9821	0	54.005	0
53.1405	0	53.6605	0.357287	52.8728	11.8975		52.1935	0	53.0766	0	52.0063	10.2142		54.3225	12.6884	53.0703	0	54.0236	0
53.1406	0	53.6606	8.19271	52.8729	7.14962		52.1936	0	53.0767	0	52.0064	6.63619		54.3226	0	53.0703	0	54.0237	0
53.1406	0.389722	53.6606	14.2253	52.873	0.085958		52.1937	0	53.0768	0	52.0064	0.093603		54.3226	0	53.0704	0	54.0238	0
53.1407	9.46833	53.6607	17.0955	52.873	0		52.2074	0	53.0768	0	52.0065	0		54.3227	0	53.0705	0	54.0239	0
53.1408	12.6714	53.6608	13.6532	52.8731	0		52.2075	0	53.0957	0	52.0066	0		54.3228	0	53.0706	0.408968	54.0239	0.415977
53.1409	13.4671	53.6609	5.43441	52.8732	0		52.2075	0	53.0958	0	52.0067	0		54.327	0	53.0706	8.37144	54.024	8.5771
53.1409	11.2363	53.6609	0	52.8732	0		52.2076	0	53.0958	0	52.0067	0		54.3271	0	53.0707	14.0586	54.0241	16.0264
53.141	6.32174	53.661	0	52.9966	0		52.2077	0.427962	53.0959	0	52.0481	0		54.3272	0	53.0708	17.955	54.0242	19.0646
53.1411	0	53.6611	0	52.9967	0		52.2078	9.14585	53.096	0.688616	52.0482	0		54.3273	0	53.0709	17.9755	54.0242	17.4874
53.1412	0	53.6612	0	52.9967	0		52.2078	12.9814	53.0961	11.591	52.0483	0		54.3273	0.68122	53.0709	14.3984	54.0243	12.4577
53.1412	0	53.7145	0	52.9968	0		52.2079	13.5552	53.0961	14.422	52.0483	0		54.3274	11.6577	53.071	9.55483	54.0244	0.0047
53.1413	0	53.7146	0	52.9969	0.217709		52.208	11.298	53.0962	15.1933	52.0484	0.285531		54.3275	15.3779	53.0711	0	54.0245	0
53.1784	0	53.7147	0	52.997	5.9457		52.208	7.9067	53.0963	13.7227	52.0485	6.74962		54.3276	17.67	53.0711	0	54.0245	0
53.1785	0	53.7147	0	52.997	9.58216		52.2081	0	53.0963	10.0297	52.0485	8.92246		54.3276	16.3776	53.0712	0	54.0246	0
53.1786	0	53.7148	0.228778	52.9971	11.4439		52.2082	0	53.0964	0	52.0486	9.8479		54.3277	10.6531	53.0713	0	54.0247	0
53.1786	0	53.7149	5.34307	52.9972	10.3356		52.2083	0	53.0965	0	52.0487	9.60655		54.3278	0	53.098	0	54.0515	0
53.1787	0.334999	53.7149	14.6386	52.9973	7.01661		52.2083	0	53.0966	0	52.0488	7.46559		54.3279	0	53.0981	0	54.0515	0
53.1788	7.90747	53.715	17.7528	52.9973	0.084557		52.2321	0	53.0966	0	52.0488	0.105693		54.3279	0	53.0982	0	54.0516	0
53.1789	10.1738	53.7151	14.0908	52.9974	0		52.2322	0	53.1159	0	52.0489	0		54.328	0	53.0982	0	54.0517	0
53.1789	11.5864	53.7152	6.71948	52.9975	0		52.2323	0	53.116	0	52.049	0		54.3293	0	53.0983	0.555264	54.0518	0.696345
53.179	11.751	53.7152	0	52.9975	0		52.2323	0	53.1161	0	52.049	0		54.3294	0	53.0984	11	54.0518	13.8049
53.1791	9.77915	53.7153	0	52.9976	0		52.2324	0.242418	53.1161	0	52.0491	0		54.3295	0	53.0985	14.8737	54.0519	19.6536
53.1792	5.77909	53.7154	0	53.0925	0		52.2325	5.23485	53.1162	0.734863	52.1081	0		54.3295	0	53.0985	15.9512	54.052	20.939
53.1792	0	53.7155	0	53.0926	0		52.2326	10.095	53.1163	12.1672	52.1082	0		54.3296	0.737421	53.0986	13.441	54.0521	17.6996
53.1793	0	53.7287	0	53.0927	0		52.2326	12.602	53.1164	13.887	52.1082	0		54.3297	12.5831	53.0987	8.79855	54.0521	12.4403
53.1794	0	53.7288	0	53.0928	0		52.2327	11.4722	53.1164	14.6077	52.1083	0		54.3298	16.2106	53.0988	0	54.0522	0.004724
53.1794	0	53.7289	0	53.0928	0.28225		52.2328	7.06674	53.1165	14.1242	52.1084	0.239779		54.3298	18.1404	53.0988	0	54.0523	0
53.1861	0	53.7289	0	53.0929	7.12396		52.2328	0	53.1166	11.5686	52.1084	5.54195		54.3299	17.3943	53.0989	0	54.0524	0
53.1862	0	53.729	0.499454	53.093	10.2337		52.2329	0	53.1167	0	52.1085	9.59317		54.33	13.6405	53.099	0	54.0524	0
53.1863	0	53.7291	10.816	53.0931	11.3634		52.233	0	53.1167	0	52.1086	12.279		54.3301	0	53.114	0	54.0525	0
53.1863	0	53.7292	15.4271	53.0931	10.1842		52.2331	0	53.1168	0	52.1087	12.574		54.3301	0	53.1141	0	54.067	0
53.1864	0.381643	53.7292	17.3575	53.0932	7.37861		52.2331	0	53.1169	0	52.1087	9.3431		54.3302	0	53.1142	0	54.0671	0
53.1865	8.95663	53.7293	17.7584	53.0933	0.089021		52.2332	0	53.139	0	52.1088	3.62753		54.3303	0	53.1142	0	54.0671	0
53.1865	11.3457	53.7294	16.229	53.0933	0		52.2333	0.261355	53.1391	0	52.1089	0.050412		54.5783	0	53.1143	0.664473	54.0672	0
53.1866	11.4647	53.7294	13.2181	53.0934	0		52.2333	5.55769	53.1392	0	52.1089	0		54.5784	0	53.1144	12.933	54.0673	0.757758
53.1867	9.81897	53.7295	10.2495	53.0935	0		52.2334	9.09647	53.1393	0	52.109	0		54.5784	0	53.1145	15.5503	54.0674	14.7685
53.1868	7.6867	53.7296	0	53.0936	0		52.2335	10.4667	53.1393	0.751908	52.1091	0		54.5785	0	53.1145	18.087	54.0674	18.8013
53.1868	0	53.7297	0	53.0982	0		52.2336	9.03096	53.1394	12.5144	52.1092	0		54.5786	0.640713	53.1146	19.4544	54.0675	20.7563
53.1869	0	53.7297	0	53.0983	0		52.2336	5.60879	53.1395	17.4392	52.1352	0		54.5787	10.1045	53.1147	17.7615	54.0676	17.2817
53.187	0	53.7298	0	53.0984	0		52.2337	0	53.1396	19.6635	52.1353	0		54.5787	17.6063	53.1148	12.2572	54.0677	8.22228
53.1871	0	53.7334	0	53.0985	0		52.2338	0	53.1396	18.3402	52.1354	0		54.5788	21.9954	53.1148	0	54.0677	0.003133
53.2272	0	53.7335	0	53.0985	0.206581		52.2338	0	53.1397	14.7801	52.1355	0		54.5789	20.6537	53.1149	0	54.0678	0
53.2272	0	53.7335	0	53.0986	5.30512		52.2339	0	53.1398	10.6399	52.1355	0.310821		54.579	13.9993	53.115	0	54.0679	0
53.2273	0	53.7336	0	53.0987	10.2546		52.2504	0	53.1398	0	52.1356	6.96955		54.579	0	53.1151	0	54.068	0
53.2274	0	53.7337	0.519263	53.0988	11.5276		52.2505	0	53.1399	0	52.1357	10.198		54.5791	0	53.3105	0	54.068	0
53.2274	0.315644	53.7338	11.0984	53.0988	9.8232		52.2505	0	53.14	0	52.1357	11.6849		54.5792	0	53.3106	0	54.1185	0
53.2275	7.26952	53.7338	13.5084	53.0989	8.08623		52.2506	0	53.1401	0	52.1358	11.4887		54.5793	0	53.3106	0	54.1186	0
53.2276	10.5954	53.7339	14.3649	53.099	0.097758		52.2507	0.318939	53.1523	0	52.1359	9.84177		54.583	0	53.3107	0	54.1187	0
53.2277	11.8281	53.734	13.5399	53.099	0		52.2507	6.63689	53.1524	0	52.1359	6.40938		54.5831	0	53.3108	0.640001	54.1188	0
53.2277	9.81815	53.7341	11.2432	53.0991	0		52.2508	9.43835	53.1524	0	52.136	0.090432		54.5832	0	53.3109	11.3229	54.1188	0.812503
53.2278	5.51156	53.7341	0	53.0992	0		52.2509	10.5088	53.1525	0	52.1361	0		54.5832	0	53.3109	15.3272	54.1189	15.2594
53.2279	0	53.7342	0	53.0993	0		52.251	9.02553	53.1526	0.369926	52.1362	0		54.5833	0.918901	53.311	16.3365	54.119	16.8961
53.228	0	53.7343	0	53.13	0		52.251	5.36663	53.1527	6.46656	52.1362	0		54.5834	14.0626	53.3111	13.869	54.1191	17.5048
53.228	0	53.7344	0	53.13	0		52.2511	0	53.1527	14.2703	52.1363	0		54.5835	18.9738	53.3112	9.03843	54.1191	14.9242
53.2281	0	53.7638	0	53.1301	0		52.2512	0	53.1528	17.2642	52.1927	0		54.5835	22.0377	53.3112	0	54.1192	8.71388
53.2611	0	53.7639	0	53.1302	0		52.2512	0	53.1529	13.4725	52.1928	0		54.5836	20.4026	53.3113	0	54.1193	0.00336
53.2612	0	53.764	0	53.1303	0.298324		52.2513	0	53.1529	5.30794	52.1929	0		54.5837	13.3415	53.3114	0	54.1194	0
53.2613	0	53.7641	0	53.1303	7.33746		52.3819	0	53.153	0	52.1929	0		54.5838	0	53.3114	0	54.1194	0
53.2613	0	53.7641	0.342084	53.1304	10.6544		52.3819	0	53.1531	0	52.193	0.301816		54.5838	0	53.3487	0	54.1195	0
53.2614	0.425856	53.7642	7.43926	53.1305	11.3128		52.382	0	53.1532	0	52.1931	6.49081		54.5839	0	53.3488	0	54.1196	0
53.2615	9.45778	53.7643	14.299	53.1306	9.83923		52.3821	0	53.1532	0	52.1932	8.86375		54.584	0	53.3489	0	54.3218	0
53.2616	10.9071	53.7644	17.5465	53.1306	7.16214		52.3822	0.239112	53.2547	0	52.1932	9.77624		54.7407	0	53.349	0	54.3219	0
53.2616	11.4284	53.7644	16.3237	53.1307	0.086417		52.3822	4.73025	53.2548	0	52.1933	8.84041		54.7408	0	53.349	0.497088	54.322	0
53.2617	11.3636	53.7645	11.5957	53.1308	0		52.3823	8.89536	53.2549	0	52.1934	6.93138		54.7408	0	53.3491	8.75357	54.322	0
53.2618	8.78699	53.7646	0	53.1308	0		52.3824	10.608	53.255	0	52.1934	0.098175		54.7409	0	53.3492	13.9437	54.3221	0.826642
53.2619	0	53.7646	0	53.1309	0		52.3824	9.48934	53.255	0.611602	52.1935	0		54.741	0.965739	53.3493	17.203	54.3222	13.9896
53.2619	0	53.7647	0	53.131	0		52.3825	6.05428	53.2551	9.70683	52.1936	0		54.7411	13.804	53.3493	16.3457	54.3223	15.3848
53.262	0	53.7648	0	53.1404	0		52.3826	0	53.2552	14.2326	52.1937	0		54.7412	17.5735	53.3494	10.7012	54.3223	16.7
53.2621	0	53.7923	0	53.1404	0		52.3827	0	53.2553	15.9769	52.1937	0		54.7412	17.9453	53.3495	0	54.3224	16.0158
53.3355	0	53.7924	0	53.1405	0		52.3827	0	53.2553	14.4371	52.2074	0		54.7413	14.9296	53.3495	0	54.3225	12.6897
53.3356	0	53.7924	0	53.1406	0		52.3828	0	53.2554	10.4111	52.2075	0		54.7414	7.85126	53.3496	0	54.3226	0.005121
53.3356	0	53.7925	0	53.1406	0.384998		52.4155	0	53.2555	0	52.2075	0		54.7415	0	53.3497	0	54.3226	0
53.3357	0	53.7926	0.516569	53.1407	9.35829		52.4156	0	53.2555	0	52.2076	0		54.7415	0	53.3708	0	54.3227	0
53.3358	0.387778	53.7927	10.7116	53.1408	12.6326		52.4157	0	53.2556	0	52.2077	0.421876		54.7416	0	53.3709	0	54.3228	0
53.3359	8.27629	53.7927	14.1155	53.1409	13.4574		52.4158	0	53.2557	0	52.2078	9.02188		54.7417	0	53.371	0	54.3229	0
53.3359	10.7615	53.7928	15.6723	53.1409	11.2633		52.4158	0.217507	53.3085	0	52.2078	12.9269		54.7619	0	53.371	0	54.327	0
53.336	11.9421	53.7929	13.9451	53.141	6.38131		52.4159	4.30309	53.3086	0	52.2079	13.5471		54.762	0	53.3711	0.763277	54.3271	0
53.3361	10.6019	53.793	8.30331	53.1411	0.076626		52.416	9.3981	53.3087	0	52.208	11.3301		54.762	0	53.3712	13.0498	54.3272	0
53.3362	6.1582	53.793	0	53.1412	0		52.416	11.2804	53.3087	0	52.208	7.95492		54.7621	0	53.3713	16.6651	54.3273	0
53.3362	0	53.7931	0	53.1412	0		52.4161	9.26561	53.3088	0.78207	52.2081	0.112435		54.7622	0.752301	53.3713	16.3943	54.3273	0.680945
53.3363	0	53.7932	0	53.1413	0		52.4162	4.85193	53.3089	12.0358	52.2082	0		54.7623	10.9381	53.3714	13.5575	54.3274	11.6533
53.3364	0	53.7932	0	53.1414	0		52.4163	0	53.3089	16.445	52.2083	0		54.7623	17.5588	53.3715	9.5464	54.3275	15.3764
53.3364	0	53.934	0	53.1784	0		52.4163	0	53.309	18.8202	52.2083	0		54.7624	20.2518	53.3716	0	54.3276	17.669
53.3554	0	53.9341	0	53.1785	0		52.4164	0	53.3091	15.3455	52.2084	0		54.7625	17.3058	53.3716	0	54.3276	16.3781
53.3555	0	53.9341	0	53.1786	0		52.4165	0	53.3092	7.14044	52.2321	0		54.7626	10.4575	53.3717	0	54.3277	10.6554
53.3556	0	53.9342	0	53.1786	0		52.4345	0	53.3092	0	52.2322	0		54.7627	0	53.3718	0	54.3278	0.004304
53.3557	0	53.9343	0.286806	53.1787	0.330939		52.4346	0	53.3093	0	52.2323	0		54.7627	0	53.3987	0	54.3279	0
53.3557	0.287525	53.9344	5.84933	53.1788	7.81569		52.4347	0	53.3094	0	52.2323	0		54.7628	0	53.3987	0	54.3279	0
53.3558	6.16623	53.9344	14.1924	53.1789	10.1464		52.4348	0	53.3095	0	52.2324	0.238971		54.7629	0	53.3988	0	54.328	0
53.3559	10.1072	53.9345	19.4156	53.1789	11.5693		52.4348	0.353859	53.3389	0	52.2325	5.16385		54.8812	0	53.3989	0	54.3281	0
53.3559	12.4084	53.9346	19.3026	53.179	11.749		52.4349	6.68879	53.339	0	52.2326	10.0259		54.8812	0	53.399	0.575242	54.3293	0
53.356	11.8089	53.9346	14.7446	53.1791	9.80305		52.435	10.6551	53.339	0	52.2326	12.5663		54.8813	0	53.399	9.7532	54.3294	0
53.3561	8.34582	53.9347	8.66134	53.1791	5.82758		52.435	13.1949	53.3391	0	52.2327	11.4883		54.8814	0	53.3991	13.3569	54.3295	0
53.3562	0	53.9348	0	53.1792	0.070049		52.4351	12.8202	53.3392	0.662221	52.2328	7.12939		54.8815	0.76827	53.3992	15.3314	54.3295	0
53.3562	0	53.9349	0	53.1793	0		52.4352	8.87469	53.3392	10.0835	52.2328	0.100496		54.8815	10.5842	53.3993	13.1442	54.3296	0.737123
53.3563	0	53.9349	0	53.1794	0		52.4353	3.33993	53.3393	14.1644	52.2329	0		54.8816	15.7714	53.3993	7.50467	54.3297	12.5784
53.3564	0	53.935	0	53.1794	0		52.4353	0	53.3394	17.1748	52.233	0		54.8817	19.1931	53.3994	0	54.3298	16.2091
53.3633	0	53.9496	0	53.1795	0		52.4354	0	53.3395	16.5773	52.2331	0		54.8818	18.869	53.3995	0	54.3298	18.1396
53.3634	0	53.9497	0	53.1861	0		52.4355	0	53.3395	10.723	52.2331	0		54.8819	15.6071	53.3995	0	54.3299	17.3946
53.3635	0	53.9498	0	53.1862	0		52.4355	0	53.3396	0	52.2332	0		54.8819	11.3834	53.3996	0	54.33	13.642
53.3635	0	53.9498	0	53.1863	0		52.4495	0	53.3397	0	52.2333	0.257639		54.882	0	53.4461	0	54.3301	0.005514
53.3636	0.254385	53.9499	0.706086	53.1863	0		52.4495	0	53.3398	0	52.2333	5.48237		54.8821	0	53.4462	0	54.3301	0
53.3637	5.49637	53.95	13.3631	53.1864	0.377017		52.4496	0	53.3398	0	52.2334	9.04615		54.8822	0	53.4462	0	54.3302	0
53.3638	10.2726	53.9501	16.7364	53.1865	8.85269		52.4497	0	53.5159	0	52.2335	10.4472		54.8822	0	53.4463	0	54.3303	0
53.3638	12.3013	53.9501	17.7464	53.1865	11.3168		52.4497	0.304924	53.516	0	52.2336	9.05138		54.9693	0	53.4464	0.774272	54.3304	0
53.3639	10.0069	53.9502	14.5595	53.1866	11.4632		52.4498	5.75866	53.516	0	52.2336	5.65745		54.9693	0	53.4464	12.7222	54.5783	0
53.364	4.59633	53.9503	7.52182	53.1867	9.83892		52.4499	9.89268	53.5161	0	52.2337	0.079762		54.9694	0	53.4465	15.5121	54.5784	0
53.364	0	53.9504	0	53.1868	7.71254		52.45	12.9056	53.5162	0.805172	52.2338	0		54.9695	0	53.4466	15.1208	54.5784	0
53.3641	0	53.9504	0	53.1868	0.093171		52.45	12.714	53.5163	11.3525	52.2338	0		54.9696	0.870726	53.4467	12.742	54.5785	0
53.3642	0	53.9505	0	53.1869	0		52.4501	8.7947	53.5163	15.0568	52.2339	0		54.9696	11.5355	53.4467	9.28045	54.5786	0.64044
53.3643	0	53.9506	0	53.187	0		52.4502	3.48425	53.5164	15.6739	52.234	0		54.9697	16.0632	53.4468	0	54.5787	10.1004
53.3715	0	53.998	0	53.1871	0		52.4502	0	53.5165	14.9197	52.2504	0		54.9698	18.8464	53.4469	0	54.5787	17.6031
53.3716	0	53.9981	0	53.1871	0		52.4503	0	53.5165	12.431	52.2505	0		54.9699	20.0555	53.447	0	54.5788	21.9935
53.3716	0	53.9981	0	53.2272	0		52.4504	0	53.5166	0	52.2505	0		54.97	19.5196	53.447	0	54.5789	20.6543
53.3717	0	53.9982	0	53.2272	0		52.4505	0	53.5167	0	52.2506	0		54.97	16.8031	53.4471	0	54.579	14.0022
53.3718	0.448772	53.9983	0.637764	53.2273	0		52.4559	0	53.5168	0	52.2507	0.314403		54.9701	11.2137	53.4472	0.577089	54.579	0.005964
53.3719	9.39055	53.9984	11.8705	53.2274	0		52.456	0	53.5168	0	52.2507	6.54704		54.9702	0	53.4473	9.61944	54.5791	0
53.3719	12.5278	53.9984	16.6645	53.2274	0.311818		52.4561	0	53.538	0	52.2508	9.39851		54.9703	0	53.4473	13.9251	54.5792	0
53.372	13.0293	53.9985	18.124	53.2275	7.18523		52.4561	0	53.5381	0	52.2509	10.4935		54.9703	0	53.4474	14.9441	54.5793	0
53.3721	9.66475	53.9986	15.2188	53.2276	10.5551		52.4562	0.261915	53.5381	0	52.251	9.04662		54.9704	0	53.4475	12.8284	54.5794	0
53.3721	4.07867	53.9987	9.1463	53.2277	11.8132		52.4563	4.95729	53.5382	0	52.251	5.41867		55.0499	0	53.4476	8.53567	54.583	0
53.3722	0	53.9987	0	53.2277	9.84251		52.4563	8.94723	53.5383	0.530269	52.2511	0.076321		55.0499	0	53.4476	0	54.5831	0
53.3723	0	53.9988	0	53.2278	5.56376		52.4564	11.1883	53.5384	7.76211	52.2512	0		55.05	0	53.4477	0	54.5832	0
53.3724	0	53.9989	0	53.2279	0.066806		52.4565	11.479	53.5384	14.9092	52.2512	0		55.0501	0	53.4478	0	54.5832	0
53.3724	0	53.999	0	53.228	0		52.4566	9.61166	53.5385	19.341	52.2513	0		55.0502	0.97955	53.4479	0	54.5833	0.91851
53.4318	0	54.0238	0	53.228	0		52.4566	5.8654	53.5386	20.4739	52.2514	0		55.0502	12.6451	53.4497	0	54.5834	14.057
53.4319	0	54.0239	0	53.2281	0		52.4567	0	53.5387	19.1843	52.3819	0		55.0503	17.8136	53.4498	0	54.5835	18.9717
53.432	0	54.0239	0	53.2282	0		52.4568	0	53.5387	16.5839	52.3819	0		55.0504	19.9453	53.4498	0	54.5835	22.0363
53.4321	0	54.024	0	53.2611	0		52.4568	0	53.5388	12.2404	52.382	0		55.0505	18.0146	53.4499	0	54.5836	20.4033
53.4321	0.450327	54.0241	0.590072	53.2612	0		52.4569	0	53.5389	0	52.3821	0		55.0506	12.9867	53.45	0.692112	54.5837	13.3445
53.4322	9.10309	54.0242	11.1348	53.2613	0		52.4948	0	53.539	0	52.3822	0.235711		55.0506	0	53.4501	11.4105	54.5838	0.005689
53.4323	12.3522	54.0242	20.5608	53.2613	0		52.4948	0	53.539	0	52.3822	4.66636		55.0507	0	53.4501	14.8753	54.5838	0
53.4324	14.4322	54.0243	22.3013	53.2614	0.420694		52.4949	0	53.5391	0	52.3823	8.83611		55.0508	0	53.4502	16.0255	54.5839	0
53.4324	14.3369	54.0244	15.2174	53.2615	9.34831		52.495	0	53.5666	0	52.3824	10.5836		55.0509	0	53.4503	13.5689	54.584	0
53.4325	10.1206	54.0245	5.21654	53.2616	10.8896		52.495	0.245408	53.5667	0	52.3824	9.50525		55.0734	0	53.4504	7.79739	54.5841	0
53.4326	3.38128	54.0245	0	53.2616	11.4221		52.4951	4.60284	53.5668	0	52.3825	6.10315		55.0735	0	53.4504	0	54.7407	0
53.4327	0	54.0246	0	53.2617	11.3644		52.4952	9.16122	53.5669	0	52.3826	0.086122		55.0735	0	53.4505	0	54.7408	0
53.4327	0	54.0247	0	53.2618	8.81822		52.4953	12.2059	53.5669	0.526166	52.3827	0		55.0736	0	53.4506	0	54.7408	0
53.4328	0	54.0248	0	53.2619	0.106507		52.4953	12.1729	53.567	7.59182	52.3827	0		55.0737	0.61945	53.4507	0	54.7409	0
53.4329	0	54.0392	0	53.2619	0		52.4954	9.11697	53.5671	14.1167	52.3828	0		55.0738	8.41197	53.4747	0	54.741	0.965314
53.5839	0	54.0393	0	53.262	0		52.4955	4.46957	53.5672	16.6337	52.3829	0		55.0739	17.3839	53.4748	0	54.7411	13.7983
53.584	0	54.0394	0	53.2621	0		52.4955	0	53.5672	13.1002	52.4155	0		55.0739	21.924	53.4749	0	54.7411	17.5718
53.584	0	54.0395	0	53.2622	0		52.4956	0.501691	53.5673	6.15463	52.4156	0		55.074	19.3917	53.4749	0	54.7412	17.9451
53.5841	0	54.0395	0.526066	53.3355	0		52.4957	8.94878	53.5674	0	52.4157	0		55.0741	11.5216	53.475	0.708059	54.7413	14.9309
53.5842	0.36714	54.0396	9.63997	53.3356	0		52.4958	10.3289	53.5675	0	52.4158	0		55.0742	0	53.4751	11.6453	54.7414	7.85438
53.5843	7.01793	54.0397	14.4265	53.3356	0		52.4958	11.6505	53.5675	0	52.4158	0.214413		55.0742	0	53.4752	16.7245	54.7415	0.003456
53.5843	12.7467	54.0398	16.3114	53.3357	0		52.4959	11.2785	53.5676	0	52.4159	4.24497		55.0743	0	53.4752	17.5423	54.7415	0
53.5844	14.7064	54.0398	13.1506	53.3358	0.383078		52.496	8.15765	53.6652	0	52.416	9.32562		55.0744	0	53.4753	13.888	54.7416	0
53.5845	12.0452	54.0399	5.89647	53.3359	8.18068		52.496	0	53.6653	0	52.416	11.2537		55.2478	0	53.4754	7.07246	54.7417	0
53.5846	6.13639	54.04	0	53.3359	10.7314		52.4961	0	53.6654	0	52.4161	9.29428		55.2479	0	53.4755	0	54.7418	0
53.5846	0	54.0401	0	53.336	11.9278		52.4962	0	53.6655	0	52.4162	4.91472		55.2479	0	53.4755	0	54.7619	0
53.5847	0	54.0401	0	53.3361	10.6182		52.4963	0	53.6655	0.809858	52.4163	0.069023		55.248	0	53.4756	0	54.762	0
53.5848	0	54.0402	0	53.3362	6.21206		52.5352	0	53.6656	10.7647	52.4163	0		55.2481	0.772762	53.4757	0	54.762	0
53.5849	0	54.1135	0	53.3362	0.074644		52.5353	0	53.6657	14.1723	52.4164	0		55.2482	9.72748	53.495	0	54.7621	0
53.609	0	54.1136	0	53.3363	0		52.5354	0	53.6658	16.795	52.4165	0		55.2482	17.6478	53.4951	0	54.7622	0.751969
53.6091	0	54.1137	0	53.3364	0		52.5354	0	53.6658	16.513	52.4165	0		55.2483	20.0055	53.4952	0	54.7623	10.9336
53.6092	0	54.1137	0	53.3364	0		52.5355	0.50735	53.6659	12.1978	52.4345	0		55.2484	16.0602	53.4953	0	54.7623	17.5558
53.6092	0	54.1138	0.671077	53.3365	0		52.5356	8.87859	53.666	0	52.4346	0		55.2485	9.13551	53.4953	0.526164	54.7624	20.2506
53.6093	0.44368	54.1139	11.6806	53.3554	0		52.5356	10.5273	53.6661	0	52.4347	0		55.2486	0	53.4954	8.6766	54.7625	17.3071
53.6094	8.17885	54.114	14.603	53.3555	0		52.5357	12.0374	53.6661	0	52.4348	0		55.2486	0	53.4955	14.0103	54.7626	10.4606
53.6095	11.6183	54.114	15.3777	53.3556	0		52.5358	11.4109	53.6662	0	52.4348	0.348824		55.2487	0	53.4956	15.7568	54.7627	0.004622
53.6095	12.753	54.1141	13.717	53.3557	0		52.5359	7.889	53.6743	0	52.4349	6.59867		55.2488	0	53.4956	13.1714	54.7627	0
53.6096	11.1138	54.1142	9.70026	53.3557	0.28404		52.5359	0	53.6744	0	52.435	10.5986		55.3105	0	53.4957	8.00978	54.7628	0
53.6097	7.37289	54.1143	0	53.3558	6.09497		52.536	0	53.6745	0	52.435	13.1588		55.3106	0	53.4958	0	54.7629	0
53.6098	0	54.1143	0	53.3559	10.0594		52.5361	0	53.6745	0	52.4351	12.8255		55.3107	0	53.4959	0	54.763	0
53.6098	0	54.1144	0	53.3559	12.3805		52.5362	0	53.6746	0.779297	52.4352	8.93082		55.3107	0	53.4959	0	54.8812	0
53.6099	0	54.1145	0	53.356	11.8162		52.5618	0	53.6747	10.5421	52.4353	3.41867		55.3108	0.917933	53.496	0	54.8812	0
53.61	0	54.2197	0	53.3561	8.3878		52.5619	0	53.6748	16.3768	52.4353	0.047515		55.3109	11.0209	53.6227	0	54.8813	0
53.6195	0	54.2198	0	53.3562	0.10116		52.562	0	53.6748	18.3893	52.4354	0		55.311	16.9188	53.6228	0	54.8814	0
53.6196	0	54.2199	0	53.3562	0		52.562	0	53.6749	16.6276	52.4355	0		55.311	20.0755	53.6229	0	54.8815	0.767923
53.6197	0	54.22	0	53.3563	0		52.5621	0.380025	53.675	13.5864	52.4355	0		55.3111	18.7734	53.623	0	54.8815	10.5798
53.6198	0	54.22	0.652839	53.3564	0		52.5622	6.6916	53.675	10.0888	52.4356	0		55.3112	13.0128	53.623	0.904961	54.8816	15.7691
53.6198	0.401289	54.2201	10.8035	53.3565	0		52.5623	10.0245	53.6751	0	52.4495	0		55.3113	0	53.6231	13.5863	54.8817	19.1915
53.6199	7.31804	54.2202	13.5411	53.3633	0		52.5623	11.0485	53.6752	0	52.4495	0		55.3114	0	53.6232	14.6841	54.8818	18.8692
53.62	9.74189	54.2203	15.0499	53.3634	0		52.5624	8.98152	53.6753	0	52.4496	0		55.3114	0	53.6232	16.4757	54.8819	15.6086
53.6201	10.7491	54.2203	13.8057	53.3635	0		52.5625	5.30834	53.6753	0	52.4497	0		55.3115	0	53.6233	17.6676	54.8819	11.3853
53.6201	9.61226	54.2204	9.7667	53.3635	0		52.5626	0	53.6909	0	52.4497	0.300586		55.352	0	53.6234	14.8413	54.882	0.005149
53.6202	6.94391	54.2205	0	53.3636	0.251301		52.5626	0	53.6909	0	52.4498	5.68108		55.3521	0	53.6235	8.52689	54.8821	0
53.6203	0	54.2206	0	53.3637	5.43283		52.5627	0	53.691	0	52.4499	9.83386		55.3522	0	53.6235	0	54.8822	0
53.6204	0	54.2206	0	53.3638	10.2147		52.5628	0	53.6911	0	52.45	12.8628		55.3522	0	53.6236	0	54.8822	0
53.6204	0	54.2207	0	53.3638	12.2767		52.5666	0	53.6912	0.814364	52.45	12.7168		55.3523	1.32825	53.6237	0	54.8823	0
53.6205	0	54.2532	0	53.3639	10.0347		52.5667	0	53.6912	10.8914	52.4501	8.85046		55.3524	15.0661	53.6238	0	54.9693	0
53.6252	0	54.2533	0	53.364	4.66191		52.5667	0	53.6913	16.3619	52.4502	3.5598		55.3525	16.0941	53.6254	0	54.9693	0
53.6253	0	54.2534	0	53.364	0.055712		52.5668	0	53.6914	19.8822	52.4502	0.04957		55.3526	16.7466	53.6255	0	54.9694	0
53.6253	0	54.2535	0	53.3641	0		52.5669	0.467025	53.6915	18.0531	52.4503	0		55.3526	15.6888	53.6255	0	54.9695	0
53.6254	0	54.2535	0.816542	53.3642	0		52.5669	8.01547	53.6915	10.7131	52.4504	0		55.3527	11.1495	53.6256	0	54.9696	0.870325
53.6255	0.476146	54.2536	13.3806	53.3643	0		52.567	9.04196	53.6916	0	52.4505	0		55.3528	0	53.6257	0.663093	54.9696	11.5306
53.6255	8.58125	54.2537	17.9327	53.3643	0		52.5671	9.77682	53.6917	0	52.4505	0		55.3529	0	53.6258	10.1386	54.9697	16.0612
53.6256	10.1078	54.2538	20.8583	53.3715	0		52.5672	10.6265	53.6918	0	52.4559	0		55.3529	0	53.6258	13.621	54.9698	18.8451
53.6257	10.5555	54.2538	18.8936	53.3716	0		52.5672	10.8144	53.6918	0	52.456	0		55.353	0	53.6259	14.3425	54.9699	20.0549
53.6258	10.0314	54.2539	13.171	53.3716	0		52.5673	9.41687	53.7868	0	52.4561	0		55.4387	0	53.626	13.1075	54.97	19.5199
53.6258	8.22095	54.254	6.97972	53.3717	0		52.5674	6.83517	53.7869	0	52.4561	0		55.4387	0	53.6261	10.6268	54.97	16.8044
53.6259	0	54.2541	0	53.3718	0.443332		52.5674	0	53.787	0	52.4562	0.258189		55.4388	0	53.6261	0	54.9701	11.2163
53.626	0	54.2541	0	53.3719	9.28216		52.5675	0	53.7871	0	52.4563	4.89049		55.4389	0	53.6262	0	54.9702	0.005158
53.6261	0	54.2542	0	53.3719	12.4897		52.5676	0	53.7871	0.68296	52.4563	8.89046		55.439	0.859677	53.6263	0	54.9703	0
53.6261	0	54.2543	0	53.372	13.0232		52.5677	0	53.7872	8.93024	52.4564	11.1564		55.4391	9.99287	53.6264	0	54.9703	0
53.627	0	54.2876	0	53.3721	9.70553		52.5978	0	53.7873	14.4736	52.4565	11.4749		55.4391	15.8815	53.6637	0	54.9704	0
53.627	0	54.2877	0	53.3721	4.14638		52.5978	0	53.7874	17.0475	52.4566	9.63822		55.4392	18.7607	53.6638	0	54.9705	0
53.6271	0	54.2877	0	53.3722	0.049438		52.5979	0	53.7874	16.6851	52.4566	5.91869		55.4393	16.4452	53.6638	0	55.0499	0
53.6272	0	54.2878	0	53.3723	0		52.598	0	53.7875	14.06	52.4567	0.083447		55.4394	9.15052	53.6639	0	55.0499	0
53.6273	0.485849	54.2879	0.846859	53.3724	0		52.5981	0.519027	53.7876	10.2948	52.4568	0		55.4394	0	53.664	0.467514	55.05	0
53.6273	8.81405	54.288	13.4809	53.3724	0		52.5981	8.84036	53.7877	0	52.4568	0		55.4395	0	53.6641	7.3016	55.0501	0
53.6274	11.4951	54.288	15.2834	53.3725	0		52.5982	11.0576	53.7877	0	52.4569	0		55.4396	0	53.6641	13.5174	55.0502	0.979093
53.6275	12.1488	54.2881	16.5671	53.4318	0		52.5983	11.2014	53.7878	0	52.457	0		55.4397	0	53.6642	15.787	55.0502	12.6396
53.6275	10.3205	54.2882	14.3131	53.4319	0		52.5983	9.18536	53.7879	0	52.4948	0		55.593	0	53.6643	13.6311	55.0503	17.8112
53.6276	6.38058	54.2883	8.25988	53.432	0		52.5984	5.36852	53.7894	0	52.4948	0		55.593	0	53.6644	8.57055	55.0504	19.9443
53.6277	0	54.2883	0	53.4321	0		52.5985	0	53.7895	0	52.4949	0		55.5931	0	53.6644	0	55.0505	18.0155
53.6278	0	54.2884	0	53.4321	0.444868		52.5986	0	53.7895	0	52.495	0		55.5932	0	53.6645	0	55.0506	12.9891
53.6278	0	54.2885	0	53.4322	8.99821		52.5986	0	53.7896	0	52.495	0.241916		55.5933	1.22079	53.6646	0	55.0506	0.006063
53.6279	0	54.2886	0	53.4323	12.3128		52.5987	0	53.7897	0.83664	52.4951	4.54084		55.5933	13.1366	53.6647	0	55.0507	0
53.67	0	54.413	0	53.4324	14.407		52.6771	0	53.7897	10.7932	52.4952	9.09636		55.5934	16.7506	53.6714	0	55.0508	0
53.6701	0	54.413	0	53.4324	14.3381		52.6772	0	53.7898	15.835	52.4953	12.1625		55.5935	20.0995	53.6715	0	55.0509	0
53.6701	0	54.4131	0	53.4325	10.1717		52.6772	0	53.7899	16.8051	52.4953	12.1734		55.5936	20.3726	53.6716	0	55.0509	0
53.6702	0	54.4132	0	53.4326	3.46297		52.6773	0	53.79	15.1156	52.4954	9.16045		55.5937	15.7772	53.6716	0	55.0734	0
53.6703	0.426634	54.4133	0.765667	53.4327	0.040985		52.6774	0.381805	53.79	12.1162	52.4955	4.53569		55.5937	7.59926	53.6717	0.772775	55.0735	0
53.6704	7.59558	54.4133	11.7835	53.4327	0		52.6775	6.43051	53.7901	0	52.4955	0.063593		55.5938	0	53.6718	11.5965	55.0735	0
53.6704	10.2859	54.4134	16.8163	53.4328	0		52.6775	10.7424	53.7902	0	52.4956	0.494553		55.5939	0	53.6719	15.7211	55.0736	0
53.6705	11.1508	54.4135	18.9482	53.4329	0		52.6776	12.5	53.7903	0	52.4957	8.8286		55.594	0	53.6719	16.9602	55.0737	0.61916
53.6706	10.1086	54.4136	16.4174	53.4329	0		52.6777	11.0319	53.7903	0	52.4958	10.3092		55.594	0	53.672	13.6768	55.0738	8.40832
53.6707	7.35362	54.4136	10.5069	53.5839	0		52.6777	7.32785	53.7904	0	52.4958	11.6317		55.6429	0	53.6721	6.49747	55.0739	17.3797
53.6707	0	54.4137	0	53.584	0		52.6778	0	53.7905	0.667046	52.4959	11.2838		55.643	0	53.6722	0	55.0739	21.9219
53.6708	0	54.4138	0	53.584	0		52.6779	0	53.7906	8.6669	52.496	8.20206		55.6431	0	53.6722	0	55.074	19.3929
53.6709	0	54.4139	0	53.5841	0		52.678	0	53.7906	13.5796	52.496	0.116067		55.6432	0	53.6723	0	55.0741	11.5253
53.671	0	54.414	0	53.5842	0.36269		52.678	0	53.7907	16.2845	52.4961	0		55.6432	1.1238	53.6724	0	55.0742	0.005402
53.7077	0	54.5287	0	53.5843	6.93732		52.6896	0	53.7908	15.3774	52.4962	0		55.6433	12.2608	53.7512	0	55.0742	0
53.7077	0	54.5288	0	53.5843	12.6773		52.6897	0	53.7909	11.061	52.4963	0		55.6434	18.4912	53.7513	0	55.0743	0
53.7078	0	54.5288	0	53.5844	14.6826		52.6897	0	53.7909	0	52.4963	0		55.6435	19.4402	53.7513	0	55.0744	0
53.7079	0	54.5289	0	53.5845	12.0774		52.6898	0	53.791	0	52.5352	0		55.6436	16.556	53.7514	0	55.0745	0
53.708	0.268768	54.529	0.634458	53.5846	6.20801		52.6899	0.400013	53.7911	0	52.5353	0		55.6436	11.4754	53.7515	0.711101	55.2478	0
53.708	4.99465	54.5291	9.38626	53.5846	0.074379		52.69	6.61329	53.7912	0	52.5354	0		55.6437	0	53.7515	10.5947	55.2479	0
53.7081	11.5442	54.5291	14.3058	53.5847	0		52.69	9.76453	53.823	0	52.5354	0		55.6438	0	53.7516	17.8226	55.2479	0
53.7082	13.437	54.5292	16.6784	53.5848	0		52.6901	10.6646	53.8231	0	52.5355	0.500131		55.6439	0	53.7517	19.5384	55.248	0
53.7083	10.2773	54.5293	16.3614	53.5849	0		52.6902	8.91122	53.8231	0	52.5356	8.75948		55.6439	0	53.7518	15.0026	55.2481	0.772388
53.7083	4.98765	54.5294	12.8783	53.5849	0		52.6902	5.31117	53.8232	0	52.5356	10.5038		55.7918	0	53.7518	7.17432	55.2482	9.72315
53.7084	0	54.5294	7.1456	53.609	0		52.6903	0	53.8233	0.949414	52.5357	12.0159		55.7919	0	53.7519	0	55.2482	17.644
53.7085	0	54.5295	0	53.6091	0		52.6904	0	53.8234	11.8444	52.5358	11.4198		55.792	0	53.752	0	55.2483	20.0044
53.7086	0	54.5296	0	53.6092	0		52.6905	0	53.8234	14.4586	52.5359	7.93912		55.7921	0	53.7521	0	55.2484	16.0621
53.7086	0	54.5297	0	53.6092	0		52.6905	0	53.8235	14.7531	52.5359	0.112253		55.7922	1.4785	53.7521	0	55.2485	9.13886
53.7595	0	54.5297	0	53.6093	0.438302		52.7061	0	53.8236	14.6917	52.536	0		55.7922	15.2518	53.8332	0	55.2486	0.00442
53.7596	0	54.5907	0	53.6094	8.08509		52.7062	0	53.8237	14.0264	52.5361	0		55.7923	20.9131	53.8333	0	55.2486	0
53.7597	0	54.5908	0	53.6095	11.5766		52.7063	0	53.8237	10.4811	52.5362	0		55.7924	22.8548	53.8334	0	55.2487	0
53.7597	0	54.5909	0	53.6095	12.7392		52.7064	0	53.8238	0	52.5362	0		55.7925	18.2847	53.8334	0	55.2488	0
53.7598	0.370368	54.5909	0	53.6096	11.1337		52.7064	0.466562	53.8239	0	52.5618	0		55.7926	9.2615	53.8335	0.659094	55.2489	0
53.7599	6.38575	54.591	0.877856	53.6097	7.41823		52.7065	7.57306	53.824	0	52.5619	0		55.7926	0	53.8336	9.43782	55.3105	0
53.76	9.84767	54.5911	12.2843	53.6098	0.089367		52.7066	9.98435	53.824	0	52.562	0		55.7927	0	53.8337	14.9099	55.3106	0
53.76	11.9058	54.5912	13.6957	53.6098	0		52.7066	10.6992	53.8541	0	52.562	0		55.7928	0	53.8337	16.2024	55.3107	0
53.7601	11.471	54.5912	15.3315	53.6099	0		52.7067	9.00471	53.8542	0	52.5621	0.374617		55.7929	0	53.8338	13.0196	55.3107	0
53.7602	8.31586	54.5913	15.8381	53.61	0		52.7068	5.11117	53.8543	0	52.5622	6.60178		55.8709	0	53.8339	8.26914	55.3108	0.917484
53.7603	0	54.5914	12.7903	53.61	0		52.7069	0	53.8543	0	52.5623	9.97709		55.871	0	53.834	0	55.3109	11.016
53.7603	0	54.5915	6.03436	53.6195	0		52.7069	0	53.8544	0.418101	52.5623	11.0339		55.8711	0	53.834	0	55.311	16.9159
53.7604	0	54.5915	0	53.6196	0		52.707	0	53.8545	5.77397	52.5624	9.01093		55.8712	0	53.8341	0	55.311	20.0739
53.7605	0	54.5916	0	53.6197	0		52.7071	0	53.8546	14.0616	52.5625	5.36061		55.8713	1.24139	53.8342	0	55.3111	18.7741
53.8243	0	54.5917	0	53.6198	0		52.7269	0	53.8546	17.7429	52.5626	0.075537		55.8713	12.5163	53.8397	0	55.3112	13.0156
53.8244	0	54.5918	0	53.6198	0.396425		52.727	0	53.8547	15.3667	52.5626	0		55.8714	16.9993	53.8398	0	55.3113	0.006366
53.8245	0	54.6281	0	53.6199	7.2342		52.727	0	53.8548	9.79003	52.5627	0		55.8715	19.8469	53.8398	0	55.3114	0
53.8246	0	54.6282	0	53.62	9.71251		52.7271	0	53.8548	0	52.5628	0		55.8716	20.9986	53.8399	0	55.3114	0
53.8246	0.456822	54.6283	0	53.6201	10.7369		52.7272	0.519658	53.8549	0	52.5628	0		55.8717	17.9766	53.84	0.823432	55.3115	0
53.8247	7.54414	54.6284	0	53.6201	9.62604		52.7272	8.36188	53.855	0	52.5666	0		55.8717	9.89527	53.8401	11.4874	55.3116	0
53.8248	10.1227	54.6284	0.467464	53.6202	6.97626		52.7273	11.1361	53.8551	0	52.5667	0		55.8718	0	53.8401	14.7203	55.352	0
53.8249	11.8899	54.6285	6.95312	53.6203	0.084167		52.7274	11.8826	53.9326	0	52.5667	0		55.8719	0	53.8402	15.0801	55.3521	0
53.8249	11.3883	54.6286	14.316	53.6204	0		52.7275	10.4246	53.9327	0	52.5668	0		55.872	0	53.8403	13.6555	55.3522	0
53.825	8.046	54.6287	17.6004	53.6204	0		52.7275	6.18479	53.9328	0	52.5669	0.460379		55.8721	0	53.8404	10.8057	55.3522	0
53.8251	0	54.6287	15.3303	53.6205	0		52.7276	0	53.9329	0	52.5669	7.90806		56.035	0	53.8404	0	55.3523	1.3276
53.8252	0	54.6288	8.00887	53.6206	0		52.7277	0	53.9329	0.797067	52.567	9.02736		56.0351	0	53.8405	0	55.3524	15.0593
53.8252	0	54.6289	0	53.6252	0		52.7278	0	53.933	10.0405	52.5671	9.76636		56.0352	0	53.8406	0	55.3525	16.0936
53.8253	0	54.629	0	53.6252	0		52.7278	0	53.9331	17.2291	52.5672	10.6144		56.0353	0	53.8407	0	55.3526	16.7463
53.8648	0	54.629	0	53.6253	0		52.7594	0	53.9332	18.1853	52.5672	10.8117		56.0354	1.37997	53.8649	0	55.3526	15.6893
53.8649	0	54.6291	0	53.6254	0		52.7594	0	53.9332	13.7222	52.5673	9.43675		56.0354	13.4453	53.865	0	55.3527	11.1518
53.8649	0	54.6309	0	53.6255	0.470375		52.7595	0	53.9333	6.7554	52.5674	6.87191		56.0355	18.8675	53.8651	0	55.3528	0.005494
53.865	0	54.631	0	53.6255	8.483		52.7596	0	53.9334	0	52.5674	0.097264		56.0356	20.5052	53.8652	0	55.3529	0
53.8651	0.412534	54.6311	0	53.6256	10.0893		52.7597	0.527515	53.9335	0	52.5675	0		56.0357	17.8383	53.8652	0.92241	55.3529	0
53.8651	6.86387	54.6312	0	53.6257	10.55		52.7597	8.29017	53.9335	0	52.5676	0		56.0358	11.3523	53.8653	12.7698	55.353	0
53.8652	11.7956	54.6312	0.412951	53.6258	10.0377		52.7598	9.99569	53.9336	0	52.5677	0		56.0358	0	53.8654	16.7223	55.3531	0
53.8653	13.9168	54.6313	6.27538	53.6258	8.24289		52.7599	10.5379	53.988	0	52.5677	0		56.0359	0	53.8655	17.5675	55.4387	0
53.8654	13.0451	54.6314	14.7068	53.6259	0.099646		52.7599	9.71672	53.988	0	52.5978	0		56.036	0	53.8655	15.6413	55.4387	0
53.8654	10.8998	54.6315	19.7507	53.626	0		52.76	6.78285	53.9881	0	52.5978	0		56.0361	0	53.8656	11.623	55.4388	0
53.8655	8.9273	54.6316	17.4178	53.6261	0		52.7601	0	53.9882	0	52.5979	0		56.2191	0	53.8657	0	55.4389	0
53.8656	0	54.6316	8.98166	53.6261	0		52.7602	0	53.9883	0.747418	52.598	0		56.2192	0	53.8657	0	55.439	0.859247
53.8657	0	54.6317	0	53.6262	0		52.7602	0	53.9883	9.31595	52.5981	0.511641		56.2193	0	53.8658	0	55.4391	9.98831
53.8657	0	54.6318	0	53.627	0		52.7603	0	53.9884	16.7424	52.5981	8.72194		56.2194	0	53.8659	0	55.4391	15.8785
53.8658	0	54.6319	0	53.627	0		52.7789	0	53.9885	19.1562	52.5982	11.026		56.2194	0.896106	53.8882	0	55.4392	18.7593
53.898	0	54.6319	0	53.6271	0		52.779	0	53.9886	15.2156	52.5983	11.1994		56.2195	8.94091	53.8882	0	55.4393	16.4464
53.8981	0	54.636	0	53.6272	0		52.7791	0	53.9886	6.71425	52.5983	9.21405		56.2196	17.1184	53.8883	0	55.4394	9.15417
53.8982	0	54.6361	0	53.6273	0.47996		52.7791	0	53.9887	0	52.5984	5.42284		56.2197	19.7037	53.8884	0	55.4394	0.004576
53.8982	0	54.6361	0	53.6273	8.7131		52.7792	0.511066	53.9888	0	52.5985	0.076398		56.2198	15.0668	53.8885	0.632388	55.4395	0
53.8983	0.44649	54.6362	0	53.6274	11.4626		52.7793	8.04647	53.9889	0	52.5986	0		56.2198	6.43574	53.8885	8.83714	55.4396	0
53.8984	7.25762	54.6363	0.566318	53.6275	12.1409		52.7793	10.926	53.9889	0	52.5986	0		56.2199	0	53.8886	13.6037	55.4397	0
53.8985	11.595	54.6364	8.16706	53.6275	10.3427		52.7794	11.4423	53.9924	0	52.5987	0		56.22	0	53.8887	15.4076	55.4398	0
53.8985	14.2401	54.6364	14.0026	53.6276	6.42833		52.7795	9.59206	53.9924	0	52.5988	0		56.2201	0	53.8888	13.216	55.593	0
53.8986	13.8027	54.6365	16.6708	53.6277	0.077339		52.7796	5.92471	53.9925	0	52.6775	0		56.2202	0	53.8888	7.59086	55.593	0
53.8987	9.90984	54.6366	16.5265	53.6278	0		52.7796	0	53.9926	0	52.6776	0		56.2767	0	53.8889	0	55.5931	0
53.8988	4.03277	54.6367	14.834	53.6278	0		52.7797	0	53.9927	0.656056	52.6777	0		56.2768	0	53.889	0	55.5932	0
53.8988	0	54.6367	10.9779	53.6279	0		52.7798	0	53.9927	8.10487	52.6777	0		56.2769	0	53.889	0	55.5933	1.22016
53.8989	0	54.6368	0	53.628	0		52.7799	0	53.9928	14.2082	52.6778	0.104296		56.277	0	53.8891	0	55.5933	13.1304
53.899	0	54.6369	0	53.67	0		52.7962	0	53.9929	19.1631	52.6779	0		56.277	1.03839	53.954	0	55.5934	16.7487
53.8991	0	54.637	0	53.6701	0		52.7963	0	53.993	19.5685	52.678	0		56.2771	9.8827	53.9541	0	55.5935	20.0978
53.9518	0	54.637	0	53.6701	0		52.7964	0	53.993	15.8484	52.678	0		56.2772	16.3405	53.9542	0	55.5936	20.3724
53.9519	0	54.7031	0	53.6702	0		52.7964	0	53.9931	10.6515	52.6781	0		56.2773	18.4396	53.9543	0	55.5937	15.7795
53.9519	0	54.7032	0	53.6703	0.421463		52.7965	0.426497	53.9932	0	52.6896	0		56.2774	16.8871	53.9543	0.717628	55.5937	7.60345
53.952	0	54.7032	0	53.6704	7.50868		52.7966	6.681	53.9933	0	52.6897	0		56.2774	12.6372	53.9544	9.74235	55.5938	0.0039
53.9521	0.250613	54.7033	0	53.6704	10.2533		52.7967	9.40053	53.9933	0	52.6897	0		56.2775	0	53.9545	14.369	55.5939	0
53.9522	4.30803	54.7034	0.566888	53.6705	11.1404		52.7967	11.0464	53.9934	0	52.6898	0		56.2776	0	53.9546	15.2875	55.594	0
53.9522	11.4891	54.7035	8.08262	53.6706	10.1212		52.7968	10.8537	54.0862	0	52.6899	0.394319		56.2777	0	53.9546	12.9594	55.594	0
53.9523	14.8672	54.7035	15.0051	53.6707	7.38701		52.7969	8.03509	54.0863	0	52.69	6.52485		56.2778	0	53.9547	8.93663	55.5941	0
53.9524	13.5117	54.7036	16.9053	53.6707	0.089133		52.7969	0	54.0864	0	52.69	9.71968		56.3278	0	53.9548	0	55.6429	0
53.9525	8.35844	54.7037	13.2358	53.6708	0		52.797	0	54.0865	0	52.6901	10.6518		56.3279	0	53.9549	0	55.643	0
53.9525	0	54.7038	6.83173	53.6709	0		52.7971	0	54.0865	0.86077	52.6902	8.93618		56.3279	0	53.9549	0	55.6431	0
53.9526	0	54.7038	0	53.671	0		52.7972	0	54.0866	10.0016	52.6902	5.36241		56.328	0	53.955	0	55.6432	0
53.9527	0	54.7039	0	53.671	0		52.8161	0	54.0867	13.9727	52.6903	0.075595		56.3281	1.72946	54.0474	0	55.6432	1.12322
53.9528	0	54.704	0	53.7077	0		52.8161	0	54.0868	15.7485	52.6904	0		56.3282	15.4513	54.0475	0	55.6433	12.255
53.9546	0	54.7041	0	53.7077	0		52.8162	0	54.0868	14.2004	52.6905	0		56.3283	19.3277	54.0476	0	55.6434	18.488
53.9547	0	54.7548	0	53.7078	0		52.8163	0	54.0869	9.41998	52.6905	0		56.3283	19.6057	54.0476	0	55.6435	19.4397
53.9548	0	54.7548	0	53.7079	0		52.8164	0.527079	54.087	0	52.6906	0		56.3284	17.6635	54.0477	0.762779	55.6436	16.5575
53.9549	0	54.7549	0	53.708	0.265511		52.8164	8.11025	54.0871	0	52.7061	0		56.3285	13.3947	54.0478	9.96458	55.6436	11.478
53.9549	0.425181	54.755	0	53.708	4.93737		52.8165	10.3108	54.0871	0	52.7062	0		56.3286	0	54.0479	14.257	55.6437	0
53.955	6.69697	54.7551	0.656237	53.7081	11.4648		52.8166	11.0519	54.0872	0	52.7063	0		56.3287	0	54.0479	16.9786	55.6438	0
53.9551	9.98092	54.7552	8.98366	53.7082	13.4141		52.8167	9.30131	54.1473	0	52.7064	0		56.3287	0	54.048	16.4651	55.6439	0
53.9552	11.5306	54.7552	14.3197	53.7083	10.3156		52.8167	5.32291	54.1474	0	52.7064	0.459921		56.3288	0	54.0481	14.2017	55.6439	0
53.9552	9.39567	54.7553	16.2093	53.7083	5.05176		52.8168	0	54.1474	0	52.7065	7.47191		56.4196	0	54.0482	11.5782	55.7918	0
53.9553	4.1335	54.7554	14.6781	53.7084	0.060455		52.8169	0	54.1475	0	52.7066	9.95003		56.4197	0	54.0482	0	55.7919	0
53.9554	0	54.7555	10.2592	53.7085	0		52.8169	0	54.1476	0.629988	52.7066	10.689		56.4198	0	54.0483	0	55.792	0
53.9555	0	54.7555	0	53.7086	0		52.817	0	54.1477	7.51474	52.7067	9.02882		56.4199	0	54.0484	0	55.7921	0
53.9555	0	54.7556	0	53.7086	0		52.8189	0	54.1477	13.8567	52.7068	5.16659		56.4199	1.25121	54.0485	0	55.7922	1.47772
53.9556	0	54.7557	0	53.7087	0		52.819	0	54.1478	17.0016	52.7069	0.072751		56.42	11.3581	54.0497	0	55.7922	15.2445
53.9679	0	54.7558	0	53.7595	0		52.819	0	54.1479	15.0654	52.7069	0		56.4201	17.4591	54.0498	0	55.7923	20.9101
53.968	0	54.7681	0	53.7596	0		52.8191	0	54.148	8.75855	52.707	0		56.4202	19.8737	54.0499	0	55.7924	22.8537
53.968	0	54.7682	0	53.7597	0		52.8192	0.109582	54.148	0	52.7071	0		56.4203	16.9795	54.05	0	55.7925	18.2872
53.9681	0	54.7682	0	53.7597	0		52.8193	2.14603	54.1481	0	52.7071	0		56.4203	9.52299	54.05	0.772306	55.7926	9.26628
53.9682	0.58862	54.7683	0	53.7598	0.365879		52.8193	9.46452	54.1482	0	52.7269	0		56.4204	0	54.0501	10.1304	55.7926	0.004909
53.9683	9.09843	54.7684	0.741066	53.7599	6.31283		52.8194	14.7351	54.1483	0	52.727	0		56.4205	0	54.0502	14.9757	55.7927	0
53.9683	11.7813	54.7685	9.96218	53.76	9.80571		52.8195	15.6391	54.1632	0	52.727	0		56.4206	0	54.0503	16.877	55.7928	0
53.9684	12.1211	54.7685	14.2919	53.76	11.8809		52.8196	12.4389	54.1632	0	52.7271	0		56.4207	0	54.0503	16.3647	55.7929	0
53.9685	9.67794	54.7686	15.8726	53.7601	11.4763		52.8196	6.92303	54.1633	0	52.7272	0.512261		56.6058	0	54.0504	15.2722	55.7929	0
53.9686	5.69252	54.7687	14.0526	53.7602	8.3541		52.8197	0	54.1634	0	52.7272	8.25026		56.6058	0	54.0505	13.5016	55.8709	0
53.9686	0	54.7688	10.0151	53.7603	0.100797		52.8198	0	54.1635	0.747824	52.7273	11.0966		56.6059	0	54.0506	8.72227	55.871	0
53.9687	0	54.7689	0	53.7603	0		52.8198	0	54.1635	8.69545	52.7274	11.8719		56.606	0	54.0506	0	55.8711	0
53.9688	0	54.7689	0	53.7604	0		52.8199	0	54.1636	14.191	52.7275	10.4454		56.6061	1.0548	54.0507	0	55.8712	0
53.9689	0	54.769	0	53.7605	0		52.888	0	54.1637	16.2529	52.7275	6.24514		56.6062	9.51648	54.0508	0	55.8713	1.24073
53.985	0	54.7691	0	53.7606	0		52.8881	0	54.1638	14.5999	52.7276	0.088035		56.6062	16.8556	54.0509	0	55.8713	12.5102
53.985	0	54.9366	0	53.8243	0		52.8881	0	54.1638	9.95481	52.7277	0		56.6063	20.5705	54.0625	0	55.8714	16.9969
53.9851	0	54.9366	0	53.8244	0		52.8882	0	54.1639	0	52.7277	0		56.6064	19.1062	54.0626	0	55.8715	19.8453
53.9852	0	54.9367	0	53.8245	0		52.8883	0.374352	54.164	0	52.7278	0		56.6065	13.3204	54.0626	0	55.8716	20.998
53.9853	0.379007	54.9368	0	53.8246	0		52.8884	5.74598	54.1641	0	52.7279	0		56.6066	0	54.0627	0	55.8717	17.9782
53.9853	5.98546	54.9369	0.901763	53.8246	0.451285		52.8884	9.5389	54.1641	0	52.7594	0		56.6066	0	54.0628	0.504345	55.8717	9.89961
53.9854	10.1886	54.937	11.2647	53.8247	7.45823		52.8885	10.643	54.1832	0	52.7594	0		56.6067	0	54.0629	6.85456	55.8718	0.005311
53.9855	11.9206	54.937	14.1642	53.8248	10.0914		52.8886	8.89824	54.1833	0	52.7595	0		56.6068	0	54.0629	13.4498	55.8719	0
53.9856	10.405	54.9371	15.2019	53.8249	11.8684		52.8886	5.76757	54.1833	0	52.7596	0		56.82	0	54.063	18.827	55.872	0
53.9856	6.25432	54.9372	13.835	53.8249	11.3944		52.8887	0	54.1834	0	52.7597	0.520005		56.8201	0	54.0631	19.5398	55.8721	0
53.9857	0	54.9373	9.66885	53.825	8.08651		52.8888	0	54.1835	1.06031	52.7597	8.17966		56.8202	0	54.0632	15.2995	55.8721	0
53.9858	0	54.9373	0	53.8251	0.097526		52.8889	0	54.1836	11.7848	52.7598	9.97142		56.8202	0	54.0632	8.00639	56.035	0
53.9859	0	54.9374	0	53.8252	0		52.8889	0	54.1836	14.6318	52.7599	10.5302		56.8203	1.66009	54.0633	0	56.0351	0
53.9859	0	54.9375	0	53.8252	0		52.9096	0	54.1837	15.1412	52.7599	9.72841		56.8204	13.4767	54.0634	0	56.0352	0
54.001	0	54.9376	0	53.8253	0		52.9096	0	54.1838	13.5759	52.76	6.82462		56.8205	17.7796	54.0635	0	56.0353	0
54.0011	0	54.9556	0	53.8254	0		52.9097	0	54.1839	10.2084	52.7601	0.096554		56.8206	18.9492	54.0635	0	56.0354	1.37921
54.0011	0	54.9557	0	53.8648	0		52.9098	0	54.1839	0	52.7602	0		56.8206	16.4873	54.1438	0	56.0354	13.4387
54.0012	0	54.9558	0	53.8648	0		52.9099	0.589236	54.184	0	52.7602	0		56.8207	9.68216	54.1439	0	56.0355	18.8645
54.0013	0.619598	54.9559	0	53.8649	0		52.9099	8.64511	54.1841	0	52.7603	0		56.8208	0	54.144	0	56.0356	20.5043
54.0014	9.43931	54.9559	0.782252	53.865	0		52.91	10.1262	54.1842	0	52.7604	0		56.8209	0	54.144	0	56.0357	17.8398
54.0014	12.1433	54.956	9.88543	53.8651	0.407533		52.9101	10.1409	54.2143	0	52.7791	0		56.821	0	54.1441	0.930909	56.0358	11.3559
54.0015	12.1355	54.9561	14.5304	53.8651	6.78567		52.9101	9.02246	54.2144	0	52.7791	0		56.821	0	54.1442	11.5194	56.0358	0.006249
54.0016	9.77844	54.9562	17.6202	53.8652	11.7358		52.9102	6.89332	54.2145	0	52.7792	0		56.9044	0	54.1443	13.6121	56.0359	0
54.0017	5.68233	54.9563	18.1169	53.8653	13.8911		52.9103	0	54.2145	0	52.7793	0		56.9044	0	54.1443	14.033	56.036	0
54.0017	0	54.9563	15.9518	53.8654	13.0556		52.9104	0	54.2146	0.755216	52.7793	0.142267		56.9045	0	54.1444	13.1151	56.0361	0
54.0018	0	54.9564	11.1635	53.8654	10.9258		52.9104	0	54.2147	8.77592	52.7794	11.4349		56.9046	0	54.1445	10.6488	56.0361	0
54.0019	0	54.9565	0	53.8655	8.95121		52.9105	0	54.2148	15.561	52.7795	9.6184		56.9047	1.74788	54.1446	0	56.2191	0
54.002	0	54.9566	0	53.8656	0.108208		52.9609	0	54.2148	18.6946	52.7796	5.97692		56.9048	13.8222	54.1446	0	56.2192	0
54.0236	0	54.9566	0	53.8657	0		52.961	0	54.2149	17.3186	52.7796	0.084342		56.9049	17.2525	54.1447	0	56.2193	0
54.0237	0	54.9567	0	53.8657	0		52.9611	0	54.215	13.3577	52.7797	0		56.9049	17.7188	54.1448	0	56.2194	0
54.0238	0	55.0061	0	53.8658	0		52.9611	0	54.2151	8.4568	52.7798	0		56.905	16.5854	54.1726	0	56.2194	0.895599
54.0239	0	55.0062	0	53.8659	0		52.9612	0.59294	54.2151	0	52.7798	0		56.9051	12.3358	54.1727	0	56.2195	8.93636
54.0239	0.570599	55.0063	0	53.898	0		52.9613	8.52812	54.2152	0	52.7799	0		56.9052	0	54.1728	0	56.2196	17.1138
54.024	8.63462	55.0064	0	53.8981	0		52.9614	10.205	54.2153	0	52.7962	0		56.9053	0	54.1729	0	56.2197	19.7022
54.0241	11.5245	55.0065	1.05249	53.8982	0		52.9614	10.4242	54.2154	0	52.7963	0		56.9053	0	54.1729	0.56776	56.2198	15.0694
54.0242	12.8142	55.0065	12.6714	53.8982	0		52.9615	9.68907	54.2504	0	52.7964	0		56.9054	0	54.173	7.41964	56.2198	6.44062
54.0242	11.6519	55.0066	13.9859	53.8983	0.441078		52.9616	8.78975	54.2505	0	52.7964	0		57.1032	0	54.1731	13.9815	56.2199	0.003642
54.0243	8.31851	55.0067	14.4153	53.8984	7.17506		52.9616	7.09404	54.2506	0	52.7965	0.420426		57.1033	0	54.1732	16.06	56.22	0
54.0244	0	55.0068	13.5202	53.8985	11.5424		52.9617	0	54.2507	0	52.7966	6.59196		57.1033	0	54.1732	13.9156	56.2201	0
54.0245	0	55.0068	10.8091	53.8985	14.208		52.9618	0	54.2507	0.809123	52.7967	9.36181		57.1034	0	54.1733	9.44397	56.2202	0
54.0245	0	55.0069	0	53.8986	13.808		52.9619	0	54.2508	9.29496	52.7967	11.023		57.1035	1.61133	54.1734	0	56.2202	0
54.0246	0	55.007	0	53.8987	9.95702		52.9619	0	54.2509	16.2282	52.7968	10.8564		57.1036	12.3518	54.1735	0	56.2767	0
54.0303	0	55.0071	0	53.8988	4.104		52.9645	0	54.251	18.042	52.7969	8.07522		57.1037	16.0297	54.1735	0	56.2768	0
54.0304	0	55.0072	0	53.8988	0.048881		52.9646	0	54.251	15.2604	52.7969	0.114388		57.1037	16.9588	54.1736	0	56.2769	0
54.0305	0	55.0075	0	53.8989	0		52.9646	0	54.2511	9.90141	52.797	0		57.1038	15.0715	54.2218	0	56.277	0
54.0305	0	55.0075	0	53.899	0		52.9647	0	54.2512	0	52.7971	0		57.1039	10.3708	54.2218	0	56.277	1.0378
54.0306	0.651941	55.0076	0	53.8991	0		52.9648	0.426062	54.2513	0	52.7972	0		57.104	0	54.2219	0	56.2771	9.87765
54.0307	9.745	55.0077	0	53.8991	0		52.9648	6.32134	54.2513	0	52.7972	0		57.1041	0	54.222	0	56.2772	16.3369
54.0308	11.8386	55.0078	0.832761	53.9518	0		52.9649	10.3049	54.2514	0	52.8161	0		57.1042	0	54.2221	0.681164	56.2773	18.4384
54.0308	14.5355	55.0078	10.2046	53.9519	0		52.965	11.9634	54.2584	0	52.8161	0		57.1042	0	54.2221	8.6847	56.2774	16.888
54.0309	15.707	55.0079	13.3307	53.9519	0		52.9651	10.7823	54.2585	0	52.8162	0		57.1484	0	54.2222	15.8114	56.2774	12.6396
54.031	13.3793	55.008	14.5678	53.952	0		52.9651	7.68082	54.2586	0	52.8163	0		57.1485	0	54.2223	21.3119	56.2775	0.007212
54.0311	7.66612	55.0081	13.0585	53.9521	0.247576		52.9652	0	54.2587	0	52.8164	0.519575		57.1486	0	54.2224	22.5883	56.2776	0
54.0311	0	55.0082	8.51024	53.9522	4.25885		52.9653	0	54.2587	0.988279	52.8164	8.00229		57.1487	0	54.2225	18.6814	56.2777	0
54.0312	0	55.0082	0	53.9522	11.402		52.9654	0	54.2588	10.844	52.8165	10.2795		57.1488	1.60919	54.2225	10.6007	56.2778	0
54.0313	0	55.0083	0	53.9523	14.8262		52.9654	0	54.2589	14.5571	52.8166	11.0414		57.1488	12.2922	54.2226	0	56.2778	0
54.0314	0	55.0084	0	53.9524	13.5281		52.9925	0	54.259	16.0706	52.8167	9.32623		57.1489	16.4283	54.2227	0	56.3278	0
54.0714	0	55.0085	0	53.9525	8.4209		52.9926	0	54.259	14.6694	52.8167	5.37955		57.149	18.0873	54.2228	0	56.3279	0
54.0715	0	55.0744	0	53.9525	0.101313		52.9927	0	54.2591	9.43303	52.8168	0.07578		57.1491	15.5871	54.2228	0	56.3279	0
54.0716	0	55.0745	0	53.9526	0		52.9927	0	54.2592	0	52.8169	0		57.1492	8.24078	54.3033	0	56.328	0
54.0717	0	55.0746	0	53.9527	0		52.9928	0.537874	54.2593	0	52.8169	0		57.1493	0	54.3034	0	56.3281	1.72847
54.0717	0.280468	55.0746	0	53.9528	0		52.9929	7.70197	54.2593	0	52.817	0		57.1493	0	54.3034	0	56.3282	15.4434
54.0718	4.44483	55.0747	1.00957	53.9528	0		52.993	10.121	54.2594	0	52.8171	0		57.1494	0	54.3035	0	56.3283	19.3255
54.0719	9.83714	55.0748	11.956	53.9546	0		52.993	11.0179	54.3575	0	52.8189	0		57.1495	0	54.3036	1.02884	56.3283	19.6056
54.072	12.7836	55.0749	14.0623	53.9547	0		52.9931	10.0398	54.3576	0	52.819	0		57.1586	0	54.3037	12.1537	56.3284	17.6647
54.072	11.0984	55.0749	15.7675	53.9548	0		52.9932	7.13832	54.3577	0	52.819	0		57.1586	0	54.3038	15.3045	56.3285	13.3971
54.0721	5.64009	55.075	16.1439	53.9549	0		52.9933	0	54.3578	0	52.8191	0		57.1587	0	54.3038	16.2856	56.3286	0.007701
54.0722	0	55.0751	14.6513	53.9549	0.420027		52.9933	0	54.3578	1.01175	52.8192	0.108022		57.1588	0	54.3039	14.8253	56.3287	0
54.0723	0	55.0752	10.7459	53.955	6.62095		52.9934	0	54.3579	10.8709	52.8193	2.11704		57.1589	1.81439	54.304	10.913	56.3287	0
54.0723	0	55.0752	0	53.9551	9.94112		52.9935	0	54.358	15.3084	52.8193	9.36033		57.159	13.6566	54.3041	0	56.3288	0
54.0724	0	55.0753	0	53.9552	11.5118		53.115	0	54.3581	16.59	52.8194	14.6601		57.159	17.1262	54.3041	0	56.3289	0
54.0797	0	55.0754	0	53.9552	9.42155		53.1151	0	54.3581	15.1368	52.8195	15.6262		57.1591	18.5433	54.3042	0	56.4196	0
54.0798	0	55.0755	0	53.9553	4.19729		53.1151	0	54.3582	10.8808	52.8196	12.4845		57.1592	16.2121	54.3043	0	56.4197	0
54.0798	0	55.1234	0	53.9554	0.050102		53.1152	0	54.3583	0	52.8196	7.00156		57.1593	9.78781	54.3637	0	56.4198	0
54.0799	0	55.1234	0	53.9555	0		53.1153	0.684551	54.3584	0	52.8197	0.098561		57.1594	0	54.3638	0	56.4199	0
54.08	0.497905	55.1235	0	53.9555	0		53.1153	9.13911	54.3584	0	52.8198	0		57.1594	0	54.3639	0	56.4199	1.25048
54.0801	7.37293	55.1236	0	53.9556	0		53.1154	9.51807	54.3585	0	52.8198	0		57.1595	0	54.364	0	56.42	11.3522
54.0801	9.97158	55.1237	1.00458	53.9557	0		53.1155	9.43351	54.4595	0	52.8199	0		57.1596	0	54.364	0.683356	56.4201	17.4555
54.0802	10.9782	55.1238	11.9019	53.9679	0		53.1156	9.66643	54.4595	0	52.82	0		57.2821	0	54.3641	8.28811	56.4202	19.8723
54.0803	9.27524	55.1238	16.0973	53.968	0		53.1156	9.78028	54.4596	0	52.888	0		57.2821	0	54.3642	14.2403	56.4203	16.9812
54.0804	5.32919	55.1239	19.1819	53.968	0		53.1157	8.01692	54.4597	0	52.8881	0		57.2822	0	54.3643	15.6268	56.4203	9.52733
54.0804	0	55.124	18.4025	53.9681	0		53.1158	0	54.4598	0.819916	52.8881	0		57.2823	0	54.3643	12.9732	56.4204	0.005547
54.0805	0	55.1241	11.5752	53.9682	0.581485		53.1159	0	54.4598	8.80283	52.8882	0		57.2824	2.12984	54.3644	8.4196	56.4205	0
54.0806	0	55.1241	0	53.9683	8.99528		53.1159	0	54.4599	14.6801	52.8883	0.369022		57.2825	15.5781	54.3645	0	56.4206	0
54.0807	0	55.1242	0	53.9683	11.7488		53.116	0	54.46	17.8235	52.8883	5.66949		57.2826	18.7491	54.3646	0	56.4207	0
54.0818	0	55.1243	0	53.9684	12.117		53.1567	0	54.4601	15.8893	52.8884	9.48489		57.2826	18.72	54.3646	0	56.4207	0
54.0819	0	55.1244	0	53.9685	9.70756		53.1568	0	54.4601	9.48673	52.8885	10.6273		57.2827	14.272	54.3647	0	56.6058	0
54.0819	0	55.2254	0	53.9686	5.74083		53.1568	0	54.4602	0	52.8886	8.92308		57.2828	6.52141	54.4243	0	56.6058	0
54.082	0	55.2255	0	53.9686	0.068999		53.1569	0	54.4603	0	52.8886	5.81215		57.2829	0	54.4244	0	56.6059	0
54.0821	0.605079	55.2255	0	53.9687	0		53.157	0.175974	54.4604	0	52.8887	0.082121		57.283	0	54.4245	0	56.606	0
54.0822	8.94767	55.2256	0	53.9688	0		53.157	2.82683	54.4605	0	52.8888	0		57.283	0	54.4246	0	56.6061	1.05417
54.0822	11.999	55.2257	1.16283	53.9689	0		53.1571	9.40338	54.5362	0	52.8889	0		57.2831	0	54.4246	0.652428	56.6062	9.51142
54.0823	12.6952	55.2258	13.1631	53.9689	0		53.1572	12.303	54.5363	0	52.8889	0		57.4024	0	54.4247	7.78094	56.6062	16.8512
54.0824	11.0869	55.2258	15.6876	53.985	0		53.1573	11.0026	54.5364	0	52.889	0		57.4025	0	54.4248	13.6621	56.6063	20.5683
54.0825	6.9149	55.2259	16.3522	53.985	0		53.1573	6.74935	54.5364	0	52.9096	0		57.4026	0	54.4249	17.1847	56.6064	19.1071
54.0825	0	55.226	13.9473	53.9851	0		53.1574	0	54.5365	0.768898	52.9096	0		57.4027	0	54.4249	15.3135	56.6065	13.3239
54.0826	0	55.2261	7.74679	53.9852	0		53.1575	0	54.5366	8.26744	52.9097	0		57.4028	1.68848	54.425	8.60982	56.6066	0.007965
54.0827	0	55.2262	0	53.9853	0.374413		53.1576	0	54.5367	15.447	52.9098	0		57.4029	12.8093	54.4251	0	56.6066	0
54.0828	0	55.2262	0	53.9853	5.9175		53.1576	0	54.5367	20.6273	52.9099	0.580846		57.4029	19.8388	54.4252	0	56.6067	0
54.0923	0	55.2263	0	53.9854	10.1377		53.1616	0	54.5368	20.7579	52.9099	8.53041		57.403	21.5232	54.4253	0	56.6068	0
54.0924	0	55.2264	0	53.9855	11.8997		53.1617	0	54.5369	15.2683	52.91	10.1051		57.4031	17.6942	54.4253	0	56.6069	0
54.0925	0	55.2491	0	53.9856	10.4233		53.1617	0	54.537	6.99766	52.9101	10.1407		57.4032	10.2147	54.4474	0	56.82	0
54.0925	0	55.2492	0	53.9856	6.30464		53.1618	0	54.537	0	52.9101	9.03838		57.4033	0	54.4475	0	56.8201	0
54.0926	0.369869	55.2493	0	53.9857	0.075809		53.1619	0.353115	54.5371	0	52.9102	6.92364		57.4034	0	54.4476	0	56.8202	0
54.0927	5.66719	55.2493	0	53.9858	0		53.1619	5.04638	54.5372	0	52.9103	0.098154		57.4034	0	54.4476	0	56.8202	0
54.0928	10.5859	55.2494	1.07999	53.9859	0		53.162	10.4676	54.5373	0	52.9104	0		57.4035	0	54.4477	1.10807	56.8203	1.65907
54.0928	12.3641	55.2495	12.101	53.9859	0		53.1621	12.6681	54.5792	0	52.9104	0		57.4158	0	54.4478	12.355	56.8204	13.4694
54.0929	9.5553	55.2496	14.0863	53.986	0		53.1622	11.0384	54.5793	0	52.9105	0		57.4158	0	54.4479	14.0558	56.8205	17.7769
54.093	3.89876	55.2496	15.0842	54.001	0		53.1622	6.97947	54.5794	0	52.9106	0		57.4159	0	54.4479	15.1357	56.8206	18.9485
54.0931	0	55.2497	14.7683	54.0011	0		53.1623	0	54.5794	0	52.9609	0		57.416	0	54.448	14.2352	56.8206	16.4888
54.0931	0	55.2498	11.6738	54.0011	0		53.1624	0	54.5795	0.727811	52.961	0		57.4161	1.58794	54.4481	9.99292	56.8207	9.68635
54.0932	0	55.2499	0	54.0012	0		53.1625	0	54.5796	7.79432	52.9611	0		57.4162	11.589	54.4482	0	56.8208	0.00596
54.0933	0	55.25	0	54.0013	0.612088		53.1625	0	54.5797	14.7141	52.9611	0		57.4162	15.5898	54.4482	0	56.8209	0
54.1276	0	55.25	0	54.0014	9.33241		53.2353	0	54.5797	16.9116	52.9612	0.584496		57.4163	17.1652	54.4483	0	56.821	0
54.1277	0	55.2501	0	54.0014	12.1105		53.2354	0	54.5798	12.6947	52.9613	8.41512		57.4164	15.6353	54.4484	0	56.821	0
54.1278	0	55.3089	0	54.0015	12.1356		53.2354	0	54.5799	5.2445	52.9614	10.1811		57.4165	10.6476	54.4759	0	56.8211	0
54.1279	0	55.309	0	54.0016	9.80701		53.2355	0	54.58	0	52.9614	10.4211		57.4166	0	54.4759	0	56.9044	0
54.1279	0.593368	55.3091	0	54.0017	5.73198		53.2356	0.51978	54.58	0	52.9615	9.69954		57.4167	0	54.476	0	56.9044	0
54.128	8.6702	55.3092	0	54.0017	0.068876		53.2357	6.9316	54.5801	0	52.9616	8.80255		57.4167	0	54.4761	0	56.9045	0
54.1281	12.3698	55.3093	1.12139	54.0018	0		53.2357	10.8883	54.5802	0	52.9616	7.11819		57.4168	0	54.4762	0.910985	56.9046	0
54.1282	13.4054	55.3093	12.3741	54.0019	0		53.2358	11.7583	54.5956	0	52.9617	0.101022		57.4199	0	54.4762	10.2315	56.9047	1.7468
54.1282	11.5791	55.3094	14.6441	54.002	0		53.2359	8.75199	54.5957	0	52.9618	0		57.42	0	54.4763	13.2504	56.9048	13.8147
54.1283	7.98535	55.3095	14.8578	54.002	0		53.236	3.44042	54.5957	0	52.9619	0		57.4201	0	54.4764	14.2479	56.9049	17.2504
54.1284	0	55.3096	14.678	54.0236	0		53.236	0	54.5958	0	52.9619	0		57.4202	0	54.4765	12.9492	56.9049	17.7185
54.1285	0	55.3096	13.7272	54.0237	0		53.2361	0	54.5959	1.15441	52.962	0		57.4203	1.83792	54.4765	9.36318	56.905	16.5861
54.1285	0	55.3097	9.88559	54.0238	0		53.2362	0	54.596	11.6638	52.9645	0		57.4204	13.3965	54.4766	0	56.9051	12.3385
54.1286	0	55.3098	0	54.0239	0		53.2363	0	54.596	16.6664	52.9646	0		57.4204	17.744	54.4767	0	56.9052	0.007679
54.1967	0	55.3099	0	54.0239	0.563682		53.2514	0	54.5961	17.6403	52.9646	0		57.4205	18.1695	54.4768	0	56.9053	0
54.1968	0	55.31	0	54.024	8.53687		53.2514	0	54.5962	14.4742	52.9647	0		57.4206	16.658	54.4769	0	56.9053	0
54.1969	0	55.31	0	54.0241	10.8995		53.2515	0	54.5963	7.9672	52.9648	0.419994		57.4207	12.3515	54.502	0	56.9054	0
54.197	0	55.425	0	54.0242	1.66573		53.2516	0	54.5963	0	52.9648	6.23739		57.4208	0	54.5021	0	56.9055	0
54.197	0.496434	55.425	0	54.0242	0		53.2517	0.379768	54.5964	0	52.9649	10.2481		57.4209	0	54.5021	0	57.1032	0
54.1971	7.0757	55.4251	0	54.0243	0		53.2517	5.12787	54.5965	0	52.965	11.9398		57.4209	0	54.5022	0	57.1033	0
54.1972	10.3201	55.4252	0	54.0244	0		53.2518	9.11954	54.5966	0	52.9651	10.7991		57.421	0	54.5023	0.789073	57.1033	0
54.1973	11.8385	55.4253	0.707121	54.0245	0		53.2519	10.3427	54.6419	0	52.9651	7.72499		57.5076	0	54.5024	9.08341	57.1034	0
54.1973	10.2946	55.4253	8.06172	54.0303	0		53.252	9.17184	54.642	0	52.9652	0.109379		57.5077	0	54.5025	14.6635	57.1035	1.61031
54.1974	5.96154	55.4254	14.6141	54.0304	0		53.252	6.67895	54.6421	0	52.9653	0		57.5078	0	54.5025	16.6053	57.1036	12.345
54.1975	0	55.4255	17.1186	54.0305	0		53.2521	0	54.6422	0	52.9654	0		57.5079	0	54.5026	13.1139	57.1037	16.0274
54.1976	0	55.4256	15.0309	54.0305	0		53.2522	0	54.6422	0.841781	52.9654	0		57.508	1.46762	54.5027	7.12334	57.1037	16.9582
54.1977	0	55.4257	9.62064	54.0306	0.644039		53.2522	0	54.6423	8.64261	52.9655	0		57.5081	10.9258	54.5028	0	57.1038	15.0727
54.1977	0	55.4257	0	54.0307	9.63479		53.2523	0	54.6424	14.4324	52.9925	0		57.5081	17.0319	54.5028	0	57.1039	10.3738
54.2184	0	55.4258	0	54.0308	11.8132		53.3364	0	54.6425	16.5017	52.9926	0		57.5082	20.0038	54.5029	0	57.104	0.006624
54.2185	0	55.4259	0	54.0308	14.5028		53.3365	0	54.6425	14.1245	52.9927	0		57.5083	18.6226	54.503	0	57.1041	0
54.2185	0	55.426	0	54.0309	15.6928		53.3365	0	54.6426	9.17266	52.9927	0		57.5084	12.9508	54.5859	0	57.1042	0
54.2186	0	55.4526	0	54.031	13.4075		53.3366	0	54.6427	9.71503	52.9928	0.530214		57.5085	0	54.586	0	57.1042	0
54.2187	0.359406	55.4527	0	54.0311	7.73537		53.3367	0.481912	54.6428	15.5244	52.9929	7.59995		57.5085	0	54.5861	0	57.1043	0
54.2188	5.30361	55.4528	0	54.0311	0.092921		53.3367	6.19287	54.6428	18.2354	52.993	10.0865		57.5086	0	54.5861	0	57.1484	0
54.2188	10.5642	55.4529	0	54.0312	0		53.3368	9.66637	54.6429	16.8886	52.993	11.0052		57.5087	0	54.5862	0.992868	57.1485	0
54.2189	13.0834	55.4529	0.736473	54.0313	0		53.3369	11.065	54.643	11.3717	52.9931	10.0538		57.5308	0	54.5863	10.7748	57.1486	0
54.219	12.1188	55.453	8.37065	54.0314	0		53.337	8.48249	54.6431	0	52.9932	7.17964		57.5309	0	54.5864	13.8768	57.1487	0
54.2191	8.39871	55.4531	15.5385	54.0314	0		53.337	3.34123	54.6431	0	52.9933	0.101658		57.531	0	54.5864	15.9195	57.1488	1.60815
54.2191	0	55.4532	18.836	54.0714	0		53.3371	0	54.6432	0	52.9933	0		57.531	0	54.5865	16.2475	57.1488	12.2853
54.2192	0	55.4532	17.8984	54.0715	0		53.3372	0	54.6433	0	52.9934	0		57.5311	1.98636	54.5866	15.7108	57.1489	16.4256
54.2193	0	55.4533	14.0898	54.0716	0		53.3373	0	54.7216	0	52.9935	0		57.5312	13.906	54.5867	15.3279	57.149	18.0862
54.2194	0	55.4534	8.75399	54.0717	0		53.3373	0	54.7217	0	52.9935	0		57.5313	16.8091	54.5867	13.8657	57.1491	15.5887
54.2718	0	55.4535	0	54.0717	0.277068		53.4109	0	54.7217	0	53.115	0		57.5314	17.6112	54.5868	9.66237	57.1492	8.2455
54.2719	0	55.4536	0	54.0718	4.39436		53.411	0	54.7218	0	53.1151	0		57.5315	16.3854	54.5869	0	57.1493	0.005294
54.2719	0	55.4536	0	54.0719	9.77177		53.4111	0	54.7219	0.974113	53.1151	0		57.5315	11.1814	54.587	0	57.1493	0
54.272	0	55.4537	0	54.072	12.7479		53.4111	0	54.722	10.0043	53.1152	0		57.5316	0	54.587	0	57.1494	0
54.2721	0.400973	55.4941	0	54.072	11.1188		53.4112	0.35127	54.722	18.3773	53.1153	0.6748		57.5317	0	54.5871	0	57.1495	0
54.2722	5.73178	55.4942	0	54.0721	5.70625		53.4113	4.57377	54.7221	22.2222	53.1153	9.01868		57.5318	0	54.6124	0	57.1496	0
54.2722	10.5332	55.4943	0	54.0722	0.068364		53.4113	9.02776	54.7222	19.3164	53.1154	9.51267		57.5319	0	54.6125	0	57.1586	0
54.2723	12.7275	55.4944	0	54.0723	0		53.4114	11.3318	54.7223	11.386	53.1155	9.43472		57.5904	0	54.6126	0	57.1586	0
54.2724	11.0616	55.4945	0.793991	54.0723	0		53.4115	11.0542	54.7223	0	53.1156	9.66311		57.5905	0	54.6126	0	57.1587	0
54.2725	6.52354	55.4945	8.75045	54.0724	0		53.4116	8.90286	54.7224	0	53.1156	9.77865		57.5906	0	54.6127	1.10821	57.1588	0
54.2726	0	55.4946	14.7592	54.0725	0		53.4116	5.73386	54.7225	0	53.1157	8.04204		57.5907	0	54.6128	12.0814	57.1589	1.81322
54.2726	0	55.4947	18.4507	54.0797	0		53.4117	0	54.7226	0	53.1158	0.114197		57.5908	1.47121	54.6129	16.7816	57.159	13.649
54.2727	0	55.4948	18.3754	54.0798	0		53.4118	0	54.8021	0	53.1159	0		57.5908	10.8573	54.613	17.3585	57.159	17.124
54.2728	0	55.4948	14.1243	54.0798	0		53.4119	0	54.8022	0	53.1159	0		57.5909	17.2004	54.613	12.2316	57.1591	18.5423
54.2809	0	55.4949	7.10891	54.0799	0		53.4119	0	54.8022	0	53.116	0		57.591	20.1983	54.6131	4.19492	57.1592	16.2136
54.2809	0	55.495	0	54.08	0.49187		53.4279	0	54.8023	0	53.1161	0		57.5911	18.0683	54.6132	0	57.1593	9.79194
54.281	0	55.4951	0	54.0801	7.2896		53.4279	0	54.8024	1.03701	53.1567	0		57.5912	11.4726	54.6133	0	57.1594	0.006296
54.2811	0	55.4952	0	54.0801	9.94008		53.428	0	54.8025	10.033	53.1567	0		57.5912	0	54.6133	0	57.1594	0
54.2812	0.621183	55.4952	0	54.0802	10.966		53.4281	0	54.8025	14.9828	53.1568	0		57.5913	0	54.6134	0	57.1595	0
54.2812	8.49301	55.7677	0	54.0803	9.29588		53.4282	0.519454	54.8026	15.8205	53.1569	0		57.5914	0	54.6202	0	57.1596	0
54.2813	11.3067	55.7678	0	54.0804	5.37702		53.4282	6.48379	54.8027	13.3888	53.157	0.173467		57.5915	0	54.6203	0	57.1597	0
54.2814	12.4283	55.7679	0	54.0804	0.064595		53.4283	10.1285	54.8028	10.3616	53.157	2.78907		57.6587	0	54.6203	0	57.2821	0
54.2815	11.0628	55.7679	0	54.0805	0		53.4284	10.5205	54.8029	0	53.1571	9.30969		57.6587	0	54.6204	0	57.2821	0
54.2815	6.77046	55.768	1.19406	54.0806	0		53.4285	8.68128	54.8029	0	53.1572	12.2617		57.6588	0	54.6205	0.916597	57.2822	0
54.2816	0	55.7681	11.764	54.0807	0		53.4285	6.24281	54.803	0	53.1573	11.0211		57.6589	0	54.6206	10.0094	57.2823	0
54.2817	0	55.7682	15.4686	54.0807	0		53.4286	0	54.8031	0	53.1573	6.80994		57.659	1.95507	54.6207	14.3651	57.2824	2.12845
54.2818	0	55.7682	17.9918	54.0818	0		53.4287	0	54.8166	0	53.1574	0.096148		57.6591	13.5909	54.6207	16.19	57.2825	15.5694
54.2818	0	55.7683	17.2998	54.0819	0		53.4287	0	54.8167	0	53.1575	0		57.6592	17.7636	54.6208	15.5871	57.2826	18.747
54.3289	0	55.7684	13.2116	54.0819	0		53.4288	0	54.8168	0	53.1576	0		57.6592	19.8682	54.6209	13.238	57.2826	18.72
54.3289	0	55.7685	7.36304	54.082	0		53.4509	0	54.8169	0	53.1576	0		57.6593	16.6808	54.621	9.41481	57.2827	14.2749
54.329	0	55.7686	0	54.0821	0.597745		53.451	0	54.817	0.524282	53.1577	0		57.6594	7.41379	54.621	0	57.2828	6.52647
54.3291	0	55.7686	0	54.0822	8.84655		53.451	0	54.817	5.71262	53.1616	0		57.6595	0	54.6211	0	57.2829	0.00426
54.3292	0.412811	55.7687	0	54.0822	11.962		53.4511	0	54.8171	13.8191	53.1617	0		57.6596	0	54.6212	0	57.283	0
54.3292	5.73609	55.7688	0	54.0823	12.6867		53.4512	0.74355	54.8172	16.4827	53.1617	0		57.6596	0	54.6213	0	57.283	0
54.3293	10.0402	55.8066	0	54.0824	11.1064		53.4512	8.96834	54.8173	12.9228	53.1618	0		57.6597	0	54.6293	0	57.2831	0
54.3294	12.7215	55.8066	0	54.0825	6.96547		53.4513	11.5015	54.8173	6.40706	53.1619	0.348085		57.6601	0	54.6294	0	57.2832	0
54.3295	11.8159	55.8067	0	54.0825	0.083816		53.4514	11.688	54.8174	0	53.1619	4.97952		57.6601	0	54.6295	0	57.4024	0
54.3295	7.4263	55.8068	0	54.0826	0		53.4515	8.84025	54.8175	0	53.162	10.3903		57.6602	0	54.6296	0	57.4025	0
54.3296	0	55.8069	1.14964	54.0827	0		53.4515	4.40799	54.8176	0	53.1621	12.6367		57.6603	0	54.6296	0.902802	57.4026	0
54.3297	0	55.807	11.2744	54.0828	0		53.4516	0	54.8176	0	53.1622	11.0616		57.6604	1.0466	54.6297	9.81137	57.4027	0
54.3298	0	55.807	15.169	54.0828	0		53.4517	0	54.8298	0	53.1622	7.03729		57.6605	8.79663	54.6298	14.032	57.4028	1.68736
54.3298	0	55.8071	16.3932	54.0923	0		53.4518	0	54.8298	0	53.1623	0.099427		57.6606	20.401	54.6299	17.1884	57.4029	12.8019
54.3323	0	55.8072	14.7585	54.0924	0		53.4518	0	54.8299	0	53.1624	0		57.6606	26.0346	54.63	16.0588	57.4029	19.8341
54.3323	0	55.8073	9.51759	54.0925	0		53.4834	0	54.83	0	53.1625	0		57.6607	22.827	54.63	10.4119	57.403	21.5221
54.3324	0	55.8074	0	54.0925	0		53.4835	0	54.8301	1.17774	53.1625	0		57.6608	12.5958	54.6301	1.00114	57.4031	17.6967
54.3325	0	55.8074	0	54.0926	0.365386		53.4836	0	54.8301	11.0926	53.1626	0		57.6609	0	54.6302	10.9192	57.4032	10.2197
54.3326	0.520569	55.8075	0	54.0927	5.60298		53.4837	0	54.8302	14.9292	53.2353	0		57.661	0	54.6303	15.8381	57.4033	0.006772
54.3326	7.12268	55.8076	0	54.0928	10.5262		53.4837	0.47694	54.8303	16.5955	53.2354	0		57.6611	0	54.6303	17.8643	57.4034	0
54.3327	11.1766	56.0163	0	54.0928	12.3426		53.4838	5.83021	54.8304	14.5266	53.2354	0		57.6611	0	54.6304	15.2226	57.4034	0
54.3328	12.8056	56.0164	0	54.0929	9.58934		53.4839	9.06288	54.8304	8.85934	53.2355	0		57.7665	0	54.6305	8.77616	57.4035	0
54.3329	10.0564	56.0164	0	54.093	3.96733		53.484	10.8039	54.8305	0	53.2356	0.512374		57.7666	0	54.6306	0	57.4036	0
54.3329	3.11778	56.0165	0	54.0931	0.047257		53.484	10.6416	54.8306	0	53.2357	6.84025		57.7667	0	54.6306	0	57.4158	0
54.333	0	56.0166	0.73542	54.0931	0		53.4841	8.8835	54.8307	0	53.2357	10.8319		57.7668	0	54.6307	0	57.4158	0
54.3331	0	56.0167	7.57536	54.0932	0		53.4842	5.90926	54.8308	0	53.2358	11.7459		57.7669	1.30472	54.6308	0	57.4159	0
54.3332	0	56.0167	15.9611	54.0933	0		53.4843	0	54.8665	0	53.2359	8.79482		57.767	9.68451	54.6427	0	57.416	0
54.3332	0	56.0168	19.0805	54.0934	0		53.4843	0	54.8666	0	53.236	3.5161		57.767	17.0869	54.6428	0	57.4161	1.58689
54.3375	0	56.0169	16.8975	54.1276	0		53.4844	0	54.8667	0	53.236	0.049018		57.7671	21.0594	54.6428	0	57.4162	11.5823
54.3376	0	56.017	11.9659	54.1277	0		53.4845	0	54.8667	0	53.2361	0		57.7672	20.7338	54.6429	0	57.4162	15.5871
54.3377	0	56.0171	0	54.1278	0		53.4919	0	54.8668	1.22805	53.2362	0		57.7673	17.0365	54.643	1.24302	57.4163	17.1641
54.3378	0	56.0171	0	54.1279	0		53.492	0	54.8669	11.4652	53.2363	0		57.7674	10.9456	54.6431	13.0815	57.4164	15.6363
54.3379	0.417435	56.0172	0	54.1279	0.586176		53.4921	0	54.867	15.4009	53.2363	0		57.7675	0	54.6431	14.9005	57.4165	10.6509
54.3379	5.90608	56.0173	0	54.128	8.5723		53.4922	0	54.867	17.0827	53.2514	0		57.7675	0	54.6432	15.1199	57.4166	0.007071
54.338	11.6546	56.094	0	54.1281	12.325		53.4922	0.562307	54.8671	18.1395	53.2514	0		57.7676	0	54.6433	14.3806	57.4167	0
54.3381	13.2901	56.0941	0	54.1282	13.3928		53.4923	6.70888	54.8672	18.5998	53.2515	0		57.7677	0	54.6434	11.4529	57.4167	0
54.3382	10.2561	56.0942	0	54.1282	11.6012		53.4924	8.84574	54.8673	16.9303	53.2516	0		57.8504	0	54.6435	0	57.4168	0
54.3382	4.48247	56.0943	0	54.1283	8.02891		53.4925	9.575	54.8673	11.6838	53.2517	0.374357		57.8505	0	54.6435	0	57.4169	0
54.3383	0	56.0943	0.729325	54.1284	0.096791		53.4925	8.61233	54.8674	0	53.2517	5.06022		57.8505	0	54.6436	0	57.4199	0
54.3384	0	56.0944	7.35935	54.1285	0		53.4926	6.26265	54.8675	0	53.2518	9.06266		57.8506	0	54.6437	0	57.42	0
54.3385	0	56.0945	15.3002	54.1285	0		53.4927	0	54.8676	0	53.2519	10.3253		57.8507	2.09927	54.7267	0	57.4201	0
54.3385	0	56.0946	18.5667	54.1286	0		53.4927	0	54.8677	0	53.252	9.18852		57.8508	14.1998	54.7268	0	57.4202	0
54.4111	0	56.0947	15.8442	54.1287	0		53.4928	0	54.8918	0	53.252	6.71447		57.8509	18.6153	54.7269	0	57.4203	1.8367
54.4111	0	56.0947	8.97257	54.1967	0		53.4929	0	54.8919	0	53.2521	0.095162		57.851	19.6029	54.7269	0	57.4204	13.3888
54.4112	0	56.0948	0	54.1968	0		53.4966	0	54.892	0	53.2522	0		57.851	16.1493	54.727	1.07842	57.4204	17.7412
54.4113	0	56.0949	0	54.1969	0		53.4967	0	54.8921	0	53.2522	0		57.8511	9.0333	54.7271	11.2881	57.4205	18.1693
54.4114	0.642045	56.095	0	54.197	0		53.4967	0	54.8921	0.870609	53.2523	0		57.8512	0	54.7272	14.8661	57.4206	16.659
54.4115	8.4131	56.0951	0	54.197	0.490417		53.4968	0	54.8922	8.43367	53.2524	0		57.8513	0	54.7272	16.1528	57.4207	12.3543
54.4115	11.6348	56.1728	0	54.1971	6.99595		53.4969	0.552353	54.8923	14.2166	53.3364	0		57.8514	0	54.7273	14.2517	57.4208	0.008206
54.4116	12.6592	56.1729	0	54.1972	10.2808		53.497	6.68667	54.8924	16.9371	53.3365	0		57.8515	0	54.7274	8.8006	57.4209	0
54.4117	12.1127	56.173	0	54.1973	11.8201		53.497	9.99955	54.8925	16.473	53.3365	0		58.1498	0	54.7275	0	57.4209	0
54.4118	10.3306	56.1731	0	54.1973	10.3133		53.4971	11.7084	54.8925	13.7491	53.3366	0		58.1499	0	54.7275	0	57.421	0
54.4118	6.53923	56.1731	1.42881	54.1974	6.01406		53.4972	11.2693	54.8926	8.84766	53.3367	0.475044		58.1499	0	54.7276	0	57.4211	0
54.4119	0	56.1732	12.7609	54.1975	0.07226		53.4973	9.065	54.8927	0	53.3367	6.11149		58.15	0	54.7277	0	57.5076	0
54.412	0	56.1733	16.3227	54.1976	0		53.4973	5.93041	54.8928	0	53.3368	9.61688		58.1501	1.67319	54.7748	0	57.5077	0
54.4121	0	56.1734	16.2705	54.1976	0		53.4974	0	54.8928	0	53.3369	11.0451		58.1502	11.4554	54.7749	0	57.5078	0
54.4121	0	56.1735	13.1381	54.1977	0		53.4975	0	54.8929	0	53.337	8.51929		58.1503	18.1677	54.775	0	57.5079	0
54.4904	0	56.1735	7.89345	54.1978	0		53.4976	0	54.9721	0	53.337	3.4145		58.1504	19.0504	54.7751	0	57.508	1.46664
54.4905	0	56.1736	0	54.2184	0		53.4976	0	54.9722	0	53.3371	0.047613		58.1504	14.6536	54.7751	1.05907	57.5081	10.9194
54.4906	0	56.1737	0	54.2185	0		53.5637	0	54.9723	0	53.3372	0		58.1505	7.5656	54.7752	11.0424	57.5081	17.0278
54.4907	0	56.1738	0	54.2185	0		53.5638	0	54.9723	0	53.3373	0		58.1506	0	54.7753	15.4985	57.5082	20.0018
54.4907	0.45505	56.1738	0	54.2186	0		53.5638	0	54.9724	1.04132	53.3373	0		58.1507	0	54.7754	17.4748	57.5083	18.6235
54.4908	6.01348	56.3283	0	54.2187	0.355049		53.5639	0	54.9725	9.6326	53.3374	0		58.1508	0	54.7754	17.0192	57.5084	12.9546
54.4909	10.779	56.3283	0	54.2188	5.24368		53.564	0.549031	54.9726	14.338	53.4109	0		58.1509	0	54.7755	14.2665	57.5085	0.008696
54.491	13.0044	56.3284	0	54.2188	10.5004		53.564	6.44685	54.9727	17.9414	53.411	0		58.2701	0	54.7756	9.18858	57.5085	0
54.4911	10.9745	56.3285	0	54.2189	13.0529		53.5641	9.02447	54.9727	18.9087	53.411	0		58.2702	0	54.7757	0	57.5086	0
54.4911	5.57578	56.3286	1.40488	54.219	12.1305		53.5642	10.1749	54.9728	16.547	53.4111	0		58.2703	0	54.7757	0	57.5087	0
54.4912	0	56.3287	11.9555	54.2191	8.44381		53.5643	8.65865	54.9729	10.7612	53.4112	0.346264		58.2704	0	54.7758	0	57.5088	0
54.4913	0	56.3287	14.207	54.2191	0.101801		53.5643	4.16087	54.973	0	53.4113	4.51359		58.2705	1.85984	54.7759	0	57.5308	0
54.4914	0	56.3288	15.0591	54.2192	0		53.5644	0	54.973	0	53.4113	8.96428		58.2706	11.8793	54.779	0	57.5309	0
54.4914	0	56.3289	13.2723	54.2193	0		53.5645	0	54.9731	0	53.4114	11.299		58.2706	16.0363	54.7791	0	57.531	0
54.5044	0	56.329	8.43812	54.2194	0		53.5646	0	54.9732	0	53.4115	11.0581		58.2707	17.5662	54.7792	0	57.531	0
54.5045	0	56.3291	0	54.2194	0		53.5646	0	55.0776	0	53.4116	8.93352		58.2708	14.4774	54.7793	0	57.5311	1.98502
54.5046	0	56.3291	0	54.2718	0		53.5666	0	55.0777	0	53.4116	5.77902		58.2709	7.75289	54.7793	1.23135	57.5312	13.898
54.5047	0	56.3292	0	54.2719	0		53.5666	0	55.0778	0	53.4117	0.08172		58.271	0	54.7794	12.5478	57.5313	16.8072
54.5047	0.50286	56.3293	0	54.2719	0		53.5667	0	55.0779	0	53.4118	0		58.2711	0	54.7795	15.0237	57.5314	17.6107
54.5048	6.49204	56.5554	0	54.272	0		53.5668	0	55.078	1.31045	53.4119	0		58.2711	0	54.7796	15.283	57.5315	16.3862
54.5049	10.2449	56.5555	0	54.2721	0.396113		53.5669	0.583121	55.078	11.6204	53.4119	0		58.2712	0	54.7796	14.1763	57.5315	11.1849
54.505	11.5481	56.5556	0	54.2722	5.66716		53.5669	7.53242	55.0781	15.4108	53.412	0		58.3018	0	54.7797	10.1019	57.5316	0.007529
54.505	9.47812	56.5557	0	54.2722	10.475		53.567	17.7831	55.0782	16.5514	53.4279	0		58.3019	0	54.7798	0	57.5317	0
54.5051	5.18693	56.5558	1.09852	54.2723	12.7009		53.5671	23.1374	55.0783	14.0717	53.4279	0		58.302	0	54.7799	0	57.5318	0
54.5052	0	56.5558	9.35288	54.2724	11.0818		53.5672	22.1532	55.0783	7.79778	53.428	0		58.3021	0	54.78	0	57.5319	0
54.5053	0	56.5559	14.2416	54.2725	6.57855		53.5672	15.3603	55.0784	0	53.4281	0		58.3022	2.1412	54.78	0	57.5319	0
54.5053	0	56.556	15.587	54.2726	0.079072		53.5673	5.49408	55.0785	0	53.4282	0.51205		58.3022	13.4684	54.8352	0	57.5904	0
54.5054	0	56.5561	13.0072	54.2726	0		53.5674	0	55.0786	0	53.4282	6.39878		58.3023	17.303	54.8353	0	57.5905	0
54.5673	0	56.5562	8.33157	54.2727	0		53.5675	0	55.0786	0	53.4283	10.0765		58.3024	17.9948	54.8354	0	57.5906	0
54.5674	0	56.5563	0	54.2728	0		53.5675	0	55.0821	0	53.4284	10.515		58.3025	14.6195	54.8354	0	57.5907	0
54.5675	0	56.5563	0	54.2729	0		53.5676	0	55.0822	0	53.4284	8.7075		58.3026	8.81325	54.8355	0.835081	57.5908	1.47022
54.5676	0	56.5564	0	54.2809	0		53.5689	0	55.0823	0	53.4285	6.27756		58.3027	0	54.8356	8.69762	57.5908	10.8509
54.5676	0.513683	56.5565	0	54.2809	0		53.5689	0	55.0823	0	53.4286	0.088976		58.3027	0	54.8357	13.2653	57.5909	17.1961
54.5677	6.50504	56.5871	0	54.281	0		53.569	0	55.0824	1.39039	53.4287	0		58.3028	0	54.8357	14.3562	57.591	20.1963
54.5678	10.3987	56.5872	0	54.2811	0		53.5691	0	55.0825	12.3527	53.4287	0		58.3029	0	54.8358	12.8585	57.5911	18.0698
54.5679	12.307	56.5873	0	54.2812	0.613654		53.5692	0.692194	55.0826	16.5826	53.4288	0		58.3085	0	54.8359	10.1018	57.5912	11.4771
54.5679	11.4086	56.5873	0	54.2812	8.39759		53.5692	7.9292	55.0827	17.2704	53.4289	0		58.3085	0	54.836	0	57.5912	0.00778
54.568	7.51201	56.5874	1.19098	54.2813	11.2726		53.5693	9.20071	55.0827	13.975	53.4509	0		58.3086	0	54.836	0	57.5913	0
54.5681	0	56.5875	9.94495	54.2814	12.4147		53.5694	10.0746	55.0828	7.92338	53.451	0		58.3087	0	54.8361	0	57.5914	0
54.5682	0	56.5876	14.3461	54.2815	11.0794		53.5695	9.71105	55.0829	0	53.451	0		58.3088	1.91874	54.8362	0	57.5915	0
54.5682	0	56.5877	16.155	54.2815	6.82249		53.5695	7.67545	55.083	0	53.4511	0		58.3089	12.3901	54.8404	0	57.5916	0
54.5683	0	56.5878	13.5539	54.2816	0.082065		53.5696	0	55.083	0	53.4512	0.732952		58.309	17.5741	54.8405	0	57.6587	0
54.5697	0	56.5878	6.92609	54.2817	0		53.5697	0	55.0831	0	53.4512	8.85111		58.309	18.8012	54.8406	0	57.6587	0
54.5698	0	56.5879	0	54.2818	0		53.5697	0	55.156	0	53.4513	11.4654		58.3091	16.1179	54.8406	0	57.6588	0
54.5698	0	56.588	0	54.2818	0		53.5698	0	55.1561	0	53.4514	11.6854		58.3092	10.1447	54.8407	0.818184	57.6589	0
54.5699	0	56.5881	0	54.2819	0		53.6425	0	55.1562	0	53.4515	8.88084		58.3093	0	54.8408	8.81278	57.659	1.95373
54.57	0.647552	56.5882	0	54.3288	0		53.6426	0	55.1562	0	53.4515	4.47116		58.3094	0	54.8409	16.0369	57.6591	13.583
54.5701	8.20575	56.6705	0	54.3289	0		53.6427	0	55.1563	1.02614	53.4516	0.062828		58.3095	0	54.841	17.8248	57.6592	17.7607
54.5701	13.0752	56.6706	0	54.329	0		53.6428	0	55.1564	9.30475	53.4517	0		58.3096	0	54.841	15.5152	57.6592	19.8667
54.5702	13.4874	56.6706	0	54.3291	0		53.6428	0.588075	55.1565	15.1575	53.4518	0		58.3213	0	54.8411	12.7674	57.6593	16.6829
54.5703	10.0547	56.6707	0	54.3292	0.407807		53.6429	6.73332	55.1565	18.0155	53.4518	0		58.3214	0	54.8412	9.56971	57.6594	7.42013
54.5704	4.85224	56.6708	1.20941	54.3292	5.67157		53.643	9.34926	55.1566	16.8073	53.4519	0		58.3215	0	54.8413	0	57.6595	0.005068
54.5704	0	56.6709	9.86803	54.3293	9.98801		53.6431	10.1446	55.1567	11.6622	53.4834	0		58.3216	0	54.8413	0	57.6596	0
54.5705	0	56.671	13.7626	54.3294	12.689		53.6431	9.59812	55.1568	0	53.4835	0		58.3217	2.23254	54.8414	0	57.6596	0
54.5706	0	56.671	15.5184	54.3295	11.8269		53.6432	7.60524	55.1569	0	53.4836	0		58.3217	13.8985	54.8415	0	57.6597	0
54.5707	0	56.6711	15.3455	54.3295	7.4795		53.6433	0	55.1569	0	53.4837	0		58.3218	17.2771	54.9152	0	57.6598	0
54.6758	0	56.6712	13.4403	54.3296	0.090014		53.6434	0	55.157	0	53.4837	0.470142		58.3219	17.7519	54.9153	0	57.6601	0
54.6759	0	56.6713	9.58536	54.3297	0		53.6434	0	55.1995	0	53.4838	5.7539		58.322	15.4184	54.9153	0	57.6601	0
54.676	0	56.6714	0	54.3298	0		53.6435	0	55.1996	0	53.4839	9.0168		58.3221	10.1987	54.9154	0	57.6602	0
54.676	0	56.6715	0	54.3298	0		53.6444	0	55.1997	0	53.484	10.7791		58.3222	0	54.9155	1.12973	57.6603	0
54.6761	0.623786	56.6715	0	54.3299	0		53.6445	0	55.1997	0	53.484	10.644		58.3223	0	54.9156	11.236	57.6604	1.04588
54.6762	7.52787	56.6716	0	54.3323	0		53.6445	0	55.1998	1.161	53.4841	8.90856		58.3223	0	54.9157	14.7423	57.6605	8.79133
54.6763	10.9336	56.8447	0	54.3323	0		53.6446	0	55.1999	10.1149	53.4842	5.95165		58.3224	0	54.9157	15.8196	57.6606	20.393
54.6763	12.6114	56.8448	0	54.3324	0		53.6447	0.58371	55.2	14.1253	53.4843	0.084231		58.429	0	54.9158	13.2975	57.6606	26.0308
54.6764	11.2918	56.8448	0	54.3325	0		53.6448	6.67694	55.2	15.3698	53.4843	0		58.4291	0	54.9159	7.97711	57.6607	22.8292
54.6765	7.48428	56.8449	0	54.3326	0.514259		53.6448	9.31453	55.2001	13.2598	53.4844	0		58.4291	0	54.916	0	57.6608	12.6028
54.6766	0	56.845	1.35442	54.3326	7.04266		53.6449	10.7602	55.2002	8.95673	53.4845	0		58.4292	0	54.916	0	57.6609	0.008612
54.6767	0	56.8451	10.7278	54.3327	11.1275		53.645	9.76802	55.2003	0	53.4845	0		58.4293	2.56384	54.9161	0	57.661	0
54.6767	0	56.8452	15.2454	54.3328	12.7858		53.6451	5.97106	55.2004	0	53.4919	0		58.4294	15.4042	54.9162	0	57.6611	0
54.6768	0	56.8452	17.3333	54.3329	10.0898		53.6451	0	55.2004	0	53.492	0		58.4295	17.6279	55.024	0	57.6611	0
54.7392	0	56.8453	15.3697	54.3329	3.20188		53.6452	0	55.2005	0	53.4921	0		58.4296	17.8594	55.0241	0	57.6612	0
54.7392	0	56.8454	8.81517	54.333	0.037791		53.6453	0	55.3496	0	53.4922	0		58.4296	15.9355	55.0242	0	57.7665	0
54.7393	0	56.8455	0	54.3331	0		53.6454	0	55.3497	0	53.4922	0.554291		58.4297	11.0194	55.0243	0	57.7666	0
54.7394	0	56.8456	0	54.3332	0		53.6644	0	55.3498	0	53.4923	6.62126		58.4298	0	55.0243	0.818291	57.7667	0
54.7395	0.682834	56.8456	0	54.3332	0		53.6645	0	55.3498	0	53.4924	8.81528		58.4299	0	55.0244	8.29933	57.7668	0
54.7395	7.95878	56.8457	1.8523	54.3333	0		53.6646	0	55.3499	1.02143	53.4925	9.56461		58.43	0	55.0245	14.249	57.7669	1.30382
54.7396	10.2354	56.8458	14.2054	54.3375	0		53.6647	0	55.35	8.82357	53.4925	8.62605		58.4301	0	55.0246	17.5156	57.767	9.67871
54.7397	10.7239	56.8459	17.3187	54.3376	0		53.6647	0.787589	55.3501	13.8628	53.4926	6.29614		58.4404	0	55.0246	17.761	57.767	17.0818
54.7398	9.37609	56.846	20.152	54.3377	0		53.6648	8.75207	55.3501	16.2831	53.4927	0.08927		58.4405	0	55.0247	15.3433	57.7671	21.0566
54.7399	5.97609	56.846	21.4604	54.3378	0		53.6649	10.1076	55.3502	14.4224	53.4927	0		58.4406	0	55.0248	10.9848	57.7672	20.734
54.7399	0	56.8461	19.7333	54.3379	0.412375		53.665	10.2808	55.3503	8.23008	53.4928	0		58.4407	0	55.0249	0	57.7673	17.0391
54.74	0	56.8462	14.6831	54.3379	5.83956		53.665	9.24136	55.3504	0	53.4929	0		58.4408	2.53168	55.025	0	57.7674	10.9498
54.7401	0	56.8463	7.04029	54.338	11.5849		53.6651	7.00737	55.3505	0	53.493	0		58.4409	15.5386	55.025	0	57.7675	0.007577
54.7402	0	56.8464	0	54.3381	13.2702		53.6652	0	55.3505	0	53.4966	0		58.441	19.3826	55.0251	0	57.7675	0
54.7505	0	56.8465	0	54.3382	10.2929		53.6652	0	55.3506	0	53.4967	0		58.441	19.0267	55.0976	0	57.7676	0
54.7506	0	56.8465	0	54.3382	4.55245		53.6653	0	55.4509	0	53.4967	0		58.4411	14.9102	55.0977	0	57.7677	0
54.7506	0	56.8466	0	54.3383	0.054332		53.6654	0	55.451	0	53.4968	0		58.4412	7.78748	55.0978	0	57.7678	0
54.7507	0	56.8801	0	54.3384	0		53.6833	0	55.4511	0	53.4969	0.544479		58.4413	0	55.0979	0	57.8504	0
54.7508	0.476921	56.8801	0	54.3385	0		53.6834	0	55.4511	0	53.497	6.59923		58.4414	0	55.0979	1.13941	57.8505	0
54.7509	5.88474	56.8802	0	54.3385	0		53.6834	0	55.4512	0.853466	53.497	9.95233		58.4415	0	55.098	10.9531	57.8505	0
54.7509	11.2673	56.8803	0	54.3386	0		53.6835	0	55.4513	7.53812	53.4971	11.684		58.4415	0	55.0981	15.4654	57.8506	0
54.751	14.1281	56.8804	1.63462	54.4111	0		53.6836	0.525138	55.4514	13.8852	53.4972	11.2756		58.4416	0	55.0982	16.9486	57.8507	2.0978
54.7511	13.8546	56.8805	12.3338	54.4111	0		53.6837	6.1226	55.4515	16.4373	53.4973	9.09642		58.4417	0	55.0983	15.0411	57.8508	14.1914
54.7512	11.1605	56.8805	14.2303	54.4112	0		53.6837	10.3937	55.4515	14.9672	53.4973	5.9751		58.4418	1.62312	55.0983	9.72536	57.8509	18.6122
54.7512	6.93753	56.8806	16.2527	54.4113	0		53.6838	12.3384	55.4516	9.99242	53.4974	0.084535		58.4419	10.7526	55.0984	0	57.851	19.6023
54.7513	0	56.8807	17.4447	54.4114	0.634263		53.6839	10.0751	55.4517	0	53.4975	0		58.442	17.5299	55.0985	0	57.851	16.1517
54.7514	0	56.8808	15.9837	54.4115	8.31891		53.684	4.4359	55.4518	0	53.4976	0		58.442	19.6505	55.0986	0	57.8511	9.03827
54.7515	0	56.8809	10.608	54.4115	11.5957		53.684	0	55.4518	0	53.4976	0		58.4421	16.6175	55.0986	0	57.8512	0.006314
54.7516	0	56.8809	0	54.4116	12.6468		53.6841	0	55.4519	0	53.4977	0		58.4422	9.64281	55.1374	0	57.8513	0
54.8101	0	56.881	0	54.4117	12.1194		53.6842	0	55.6005	0	53.5637	0		58.4423	0	55.1375	0	57.8514	0
54.8102	0	56.8811	0	54.4118	10.3522		53.6843	0	55.6006	0	53.5637	0		58.4424	0	55.1376	0	57.8515	0
54.8103	0	56.8812	0	54.4118	6.58519		53.8515	0	55.6007	0	53.5638	0		58.4425	0	55.1377	0	57.8515	0
54.8104	0	56.8865	0	54.4119	0.079262		53.8516	0	55.6008	0	53.5639	0		58.4426	0	55.1377	1.2226	58.1498	0
54.8104	0.537722	56.8865	0	54.412	0		53.8516	0	55.6009	1.31388	53.564	0.541204		58.5702	0	55.1378	11.7048	58.1499	0
54.8105	6.48744	56.8866	0	54.4121	0		53.8517	0	55.6009	10.5012	53.564	6.36277		58.5703	0	55.1379	17.0292	58.1499	0
54.8106	12.1294	56.8867	0	54.4121	0		53.8518	0.538874	55.601	14.492	53.5641	8.98773		58.5703	0	55.138	18.7339	58.15	0
54.8107	15.5065	56.8868	1.3941	54.4122	0		53.8519	5.90303	55.6011	16.3038	53.5642	10.1585		58.5704	0	55.1381	17.3083	58.1501	1.67198
54.8107	13.9336	56.8869	11.0349	54.4904	0		53.8519	9.17689	55.6012	15.4302	53.5643	8.68027		58.5705	2.4492	55.1381	13.6542	58.1502	11.4484
54.8108	7.88295	56.8869	16.0799	54.4905	0		53.852	10.1449	55.6013	10.8546	53.5643	4.225		58.5706	15.0924	55.1382	8.14483	58.1503	18.1628
54.8109	0	56.887	17.68	54.4906	0		53.8521	9.21039	55.6013	0	53.5644	0.059318		58.5707	20.4666	55.1383	0	58.1504	19.0497
54.811	0	56.8871	15.0135	54.4907	0		53.8522	7.13197	55.6014	0	53.5645	0		58.5708	20.8497	55.1384	0	58.1504	14.6568
54.8111	0	56.8872	8.78154	54.4907	0.449535		53.8522	0	55.6015	0	53.5646	0		58.5708	16.4116	55.1384	0	58.1505	7.57073
54.8111	0	56.8873	0	54.4908	5.9461		53.8523	0	55.6016	0	53.5646	0		58.5709	8.83147	55.1385	0	58.1506	0.005468
54.874	0	56.8873	0	54.4909	10.7213		53.8524	0	55.6706	0	53.5647	0		58.571	0	55.2059	0	58.1507	0
54.8741	0	56.8874	0	54.491	12.9774		53.8525	0	55.6707	0	53.5666	0		58.5711	0	55.2059	0	58.1508	0
54.8742	0	56.8875	0	54.4911	10.9991		53.875	0	55.6708	0	53.5666	0		58.5712	0	55.206	0	58.1509	0
54.8743	0	56.9202	0	54.4911	5.64122		53.8751	0	55.6708	0	53.5667	0		58.5713	0	55.2061	0	58.1509	0
54.8743	0.399817	56.9203	0	54.4912	0.067584		53.8752	0	55.6709	1.43249	53.5668	0		58.6363	0	55.2062	1.04401	58.2701	0
54.8744	4.89352	56.9203	0	54.4913	0		53.8752	0	55.671	11.5039	53.5669	0.574803		58.6364	0	55.2062	9.96772	58.2702	0
54.8745	10.6694	56.9204	0	54.4914	0		53.8753	0.633881	55.6711	17.112	53.5669	6.90712		58.6365	0	55.2063	15.4951	58.2703	0
54.8746	14.3979	56.9205	1.43392	54.4914	0		53.8754	6.8049	55.6712	18.3596	53.567	10.0451		58.6366	0	55.2064	16.7425	58.2704	0
54.8746	14.5964	56.9206	11.2249	54.4915	0		53.8755	9.75917	55.6712	14.2164	53.5671	8.94439		58.6367	2.18396	55.2065	13.6636	58.2705	1.85847
54.8747	11.7063	56.9207	16.2178	54.5044	0		53.8755	10.8713	55.6713	7.84032	53.5672	5.53356		58.6368	13.5064	55.2066	8.10539	58.2706	11.872
54.8748	6.83592	56.9207	19.368	54.5045	0		53.8756	10.3046	55.6714	0	53.5672	2.35697		58.6369	19.4094	55.2066	0	58.2706	16.0332
54.8749	0	56.9208	19.1019	54.5046	0		53.8757	7.63031	55.6715	0	53.5673	0		58.6369	21.7329	55.2067	0	58.2707	17.565
54.8749	0	56.9209	16.841	54.5047	0		53.8758	0	55.6716	0	53.5674	0.078325		58.637	18.648	55.2068	0	58.2708	14.4796
54.875	0	56.921	14.5707	54.5047	0.496765		53.8758	0	55.6716	0	53.5675	0		58.6371	10.356	55.2069	0	58.2709	7.75781
54.8751	0	56.9211	10.878	54.5048	6.41944		53.8759	0	55.7221	0	53.5675	0		58.6372	0	55.4777	0	58.271	0.005677
54.8841	0	56.9212	0	54.5049	10.1994		53.876	0	55.7222	0	53.5676	0		58.6373	0	55.4778	0	58.2711	0
54.8842	0	56.9212	0	54.505	11.5323		53.966	0	55.7223	0	53.5677	0		58.6374	0	55.4779	0	58.2711	0
54.8842	0	56.9213	0	54.505	9.50321		53.9661	0	55.7223	0	53.5689	0		58.6374	0	55.478	0	58.2712	0
54.8843	0	56.9214	0	54.5051	5.23895		53.9662	0	55.7224	1.38514	53.5689	0		58.6824	0	55.4781	1.38936	58.2713	0
54.8844	0.710261	57.0814	0	54.5052	0.062871		53.9662	0	55.7225	11.3503	53.569	0		58.6825	0	55.4781	12.1479	58.3018	0
54.8845	7.97193	57.0815	0	54.5053	0		53.9663	0.757203	55.7226	18.8676	53.5691	0		58.6826	0	55.4782	16.5858	58.3019	0
54.8845	10.7681	57.0816	0	54.5053	0		53.9664	7.77645	55.7227	20.1825	53.5692	0.682326		58.6827	0	55.4783	18.5322	58.302	0
54.8846	11.5324	57.0817	0	54.5054	0		53.9665	9.8834	55.7227	16.155	53.5692	7.82603		58.6828	2.48242	55.4784	15.6574	58.3021	0
54.8847	9.65256	57.0818	1.56523	54.5055	0		53.9665	11.2344	55.7228	9.69701	53.5693	9.18258		58.6828	15.2728	55.4785	8.47041	58.3022	2.13962
54.8848	5.34324	57.0818	11.4756	54.5673	0		53.9666	11.2866	55.7229	0	53.5694	10.0622		58.6829	22.7006	55.4785	0	58.3022	13.4601
54.8849	0	57.0819	13.7699	54.5674	0		53.9667	9.9871	55.723	0	53.5695	9.71623		58.683	29.3067	55.4786	0	58.3023	17.3002
54.8849	0	57.082	14.6746	54.5675	0		53.9668	6.84845	55.7231	0	53.5695	7.70447		58.6831	29.3768	55.4787	0	58.3024	17.9943
54.885	0	57.0821	13.6905	54.5676	0		53.9668	0	55.7231	0	53.5696	0.109423		58.6832	21.2287	55.4788	0	58.3025	14.622
54.8851	0	57.0822	9.67254	54.5676	0.507456		53.9669	0	55.8408	0	53.5697	0		58.6833	9.41565	55.4965	0	58.3026	8.81751
54.9834	0	57.0822	0	54.5677	6.43242		53.967	0	55.8409	0	53.5697	0		58.6833	0	55.4966	0	58.3027	0.006476
54.9835	0	57.0823	0	54.5678	10.3515		53.9671	0	55.841	0	53.5698	0		58.6834	0	55.4966	0	58.3027	0
54.9836	0	57.0824	0	54.5679	12.2838		54.0236	0	55.8411	0	53.5699	0		58.6835	0	55.4967	0	58.3028	0
54.9837	0	57.0825	0	54.5679	11.4195		54.0237	0	55.8412	1.22639	53.6425	0		58.6836	0	55.4968	0.726828	58.3029	0
54.9837	0.4893	57.0897	0	54.568	7.55924		54.0238	0	55.8412	9.5533	53.6426	0		59.0012	0	55.4969	7.06979	58.303	0
54.9838	5.6746	57.0897	0	54.5681	0.091053		54.0239	0	55.8413	14.2524	53.6427	0		59.0013	0	55.4969	15.0919	58.3085	0
54.9839	11.0404	57.0898	0	54.5682	0		54.0239	0.805498	55.8414	15.4267	53.6428	0		59.0014	0	55.497	18.0749	58.3085	0
54.984	14.2471	57.0899	0	54.5682	0		54.024	8.50264	55.8415	13.4403	53.6428	0.57969		59.0015	0	55.4971	14.5211	58.3086	0
54.984	13.8815	57.09	1.57286	54.5683	0		54.0241	13.9541	55.8415	8.66973	53.6429	6.6457		59.0016	2.56745	55.4972	7.33076	58.3087	0
54.9841	9.75462	57.0901	11.6331	54.5684	0		54.0242	15.6373	55.8416	0	53.643	9.31197		59.0016	14.7873	55.4973	0	58.3088	1.91733
54.9842	3.42879	57.0901	14.814	54.5697	0		54.0242	13.4313	55.8417	0	53.6431	10.1332		59.0017	19.1867	55.4973	0	58.3089	12.3824
54.9843	0	57.0902	16.6372	54.5698	0		54.0243	8.79712	55.8418	0	53.6431	9.60591		59.0018	19.2979	55.4974	0	58.309	17.5703
54.9844	0	57.0903	15.4041	54.5698	0		54.0244	4.31015	55.8419	0	53.6432	7.63365		59.0019	17.2057	55.4975	0	58.309	18.8003
54.9844	0	57.0904	10.4878	54.5699	0		54.0245	0	55.8434	0	53.6433	0.108437		59.002	12.8647	55.6434	0	58.3091	16.1199
54.9845	0	57.0905	0	54.57	0.639703		54.0245	0	55.8434	0	53.6434	0		59.0021	0	55.6435	0	58.3092	10.1491
55.0395	0	57.0906	0	54.5701	8.11414		54.0246	0	55.8435	0	53.6434	0		59.0022	0	55.6436	0	58.3093	0.00746
55.0396	0	57.0906	0	54.5701	13.0162		54.0247	0	55.8436	0	53.6435	0		59.0022	0	55.6436	0	58.3094	0
55.0397	0	57.0907	0	54.5702	13.4824		54.0335	0	55.8437	1.26096	53.6436	0		59.0023	0	55.6437	1.52067	58.3095	0
55.0398	0	57.1315	0	54.5703	10.0963		54.0336	0	55.8438	9.89263	53.6444	0		59.1096	0	55.6438	12.6663	58.3096	0
55.0398	0.663059	57.1315	0	54.5704	4.9153		54.0337	0	55.8438	15.1914	53.6445	0		59.1096	0	55.6439	16.1282	58.3096	0
55.0399	7.17766	57.1316	0	54.5704	0.058814		54.0338	0	55.8439	16.2743	53.6445	0		59.1097	0	55.644	17.9416	58.3213	0
55.04	10.2309	57.1317	0	54.5705	0		54.0338	0.441396	55.844	12.8494	53.6446	0		59.1098	0	55.644	17.4229	58.3214	0
55.0401	10.9054	57.1318	0.945725	54.5706	0		54.0339	4.84144	55.8441	6.372	53.6447	0.575387		59.1099	1.31979	55.6441	14.8672	58.3215	0
55.0401	9.711	57.1319	7.62784	54.5707	0		54.034	9.6994	55.8441	0	53.6448	6.59007		59.11	8.95766	55.6442	10.5459	58.3216	0
55.0402	7.08223	57.132	14.015	54.5707	0		54.0341	12.1468	55.8442	0	53.6448	9.27692		59.1101	18.7273	55.6443	0	58.3217	2.2309
55.0403	0	57.132	17.0356	54.6758	0		54.0341	11.0693	55.8443	0	53.6449	10.7395		59.1102	24.5162	55.6443	0	58.3217	13.8899
55.0404	0	57.1321	14.6694	54.6759	0		54.0342	7.15106	55.8444	0	53.645	9.78216		59.1102	23.9715	55.6444	0	58.3218	17.2746
55.0404	0	57.1322	7.69391	54.676	0		54.0343	0	55.8686	0	53.6451	6.0252		59.1103	19.7149	55.6445	0	58.3219	17.7515
55.0405	0	57.1323	0	54.676	0		54.0344	0	55.8687	0	53.6451	0.085137		59.1104	16.319	55.6578	0	58.322	15.4201
55.0716	0	57.1324	0	54.6761	0.616225		54.0344	0	55.8687	0	53.6452	0		59.1105	12.4607	55.6578	0	58.3221	10.2025
55.0717	0	57.1324	0	54.6762	7.44419		54.0345	0	55.8688	0	53.6453	0		59.1106	0	55.6579	0	58.3222	0.00751
55.0718	0	57.1325	0	54.6763	10.8923		54.0857	0	55.8689	1.31719	53.6454	0		59.1107	0	55.658	0	58.3223	0
55.0718	0	57.148	0	54.6763	12.5911		54.0858	0	55.869	10.4655	53.6454	0		59.1108	0	55.6581	1.59298	58.3223	0
55.0719	0.905664	57.1481	0	54.6764	11.3078		54.0859	0	55.8691	17.1815	53.6644	0		59.1108	0	55.6581	13.015	58.3224	0
55.072	9.65604	57.1482	0	54.6765	7.53043		54.0859	0	55.8691	18.8504	53.6645	0		59.1335	0	55.6582	14.9634	58.3225	0
55.0721	13.1828	57.1483	0	54.6766	0.090717		54.086	0.54317	55.8692	14.1896	53.6646	0		59.1336	0	55.6583	15.4383	58.429	0
55.0722	13.6545	57.1484	1.15937	54.6767	0		54.0861	5.7237	55.8693	5.62872	53.6647	0		59.1337	0	55.6584	13.2349	58.4291	0
55.0722	10.8431	57.1484	9.22063	54.6767	0		54.0862	10.1439	55.8694	0	53.6647	0.776359		59.1338	0	55.6585	8.15886	58.4291	0
55.0723	5.88936	57.1485	16.1298	54.6768	0		54.0862	12.1411	55.8695	0	53.6648	8.63851		59.1338	2.93007	55.6585	0	58.4292	0
55.0724	0	57.1486	18.212	54.6769	0		54.0863	11.1055	55.8695	0	53.6649	10.0883		59.1339	16.5008	55.6586	0	58.4293	2.56193
55.0725	0	57.1487	15.6561	54.7392	0		54.0864	8.67358	55.8696	0	53.6649	10.2784		59.134	21.0776	55.6587	0	58.4294	15.3947
55.0725	0	57.1488	10.0491	54.7392	0		54.0865	5.98534	55.9773	0	53.665	9.25618		59.1341	20.9742	55.6588	0	58.4295	17.6263
55.0726	0	57.1488	0	54.7393	0		54.0865	0	55.9773	0	53.6651	7.03923		59.1342	14.8081	55.7428	0	58.4296	17.8592
55.0928	0	57.1489	0	54.7394	0		54.0866	0	55.9774	0	53.6652	0.099916		59.1343	5.40955	55.7429	0	58.4296	15.9369
55.0928	0	57.149	0	54.7395	0.674557		54.0867	0	55.9775	0	53.6652	0		59.1344	0	55.7429	0	58.4297	11.023
55.0929	0	57.1491	0	54.7395	7.87059		54.0868	0	55.9776	1.23767	53.6653	0		59.1344	0	55.743	0	58.4298	0.008207
55.093	0	57.1532	0	54.7396	10.2078		54.0923	0	55.9777	9.61175	53.6654	0		59.1345	0	55.7431	1.33995	58.4299	0
55.0931	0.763766	57.1532	0	54.7397	10.718		54.0924	0	55.9777	15.7233	53.6655	0		59.1346	0	55.7432	11.2928	58.43	0
55.0932	8.05355	57.1533	0	54.7398	9.39243		54.0925	0	55.9778	18.4842	53.6833	0		59.229	0	55.7432	16.6914	58.4301	0
55.0932	10.6766	57.1534	0	54.7399	6.01731		54.0925	0	55.9779	15.8939	53.6834	0		59.2291	0	55.7433	17.4427	58.4302	0
55.0933	11.709	57.1535	1.45403	54.7399	0.072436		54.0926	0.667359	55.978	8.74535	53.6834	0		59.2292	0	55.7434	14.8878	58.4404	0
55.0934	10.6241	57.1536	10.9131	54.74	0		54.0927	6.84539	55.9781	0	53.6835	0		59.2293	0	55.7435	9.88748	58.4405	0
55.0935	7.14885	57.1537	15.5042	54.7401	0		54.0928	10.5872	55.9781	0	53.6836	0.51765		59.2294	2.38842	55.7436	0	58.4406	0
55.0935	0	57.1537	16.8149	54.7402	0		54.0928	11.5301	55.9782	0	53.6837	6.04278		59.2295	13.2969	55.7436	0	58.4407	0
55.0936	0	57.1538	13.2172	54.7402	0		54.0929	9.68024	55.9783	0	53.6837	10.3328		59.2295	17.1808	55.7437	0	58.4408	2.52979
55.0937	0	57.1539	6.50831	54.7505	0		54.093	6.14027	55.9918	0	53.6838	12.3107		59.2296	18.1024	55.7438	0	58.4409	15.5289
55.0938	0	57.154	0	54.7506	0		54.0931	0	55.9919	0	53.6839	10.1074		59.2297	14.1559	55.8095	0	58.441	19.3798
55.1107	0	57.1541	0	54.7506	0		54.0931	0	55.992	0	53.684	4.51631		59.2298	6.39699	55.8096	0	58.441	19.027
55.1108	0	57.1541	0	54.7507	0		54.0932	0	55.9921	0	53.684	0.063253		59.2299	0	55.8096	0	58.4411	14.9133
55.1108	0	57.1542	0	54.7508	0.47114		54.0933	0	55.9921	1.73053	53.6841	0		59.23	0	55.8097	0	58.4412	7.79279
55.1109	0	57.2124	0	54.7509	5.81919		54.0947	0	55.9922	12.6306	53.6842	0		59.2301	0	55.8098	1.71902	58.4413	0.005807
55.111	0.872146	57.2125	0	54.7509	11.2021		54.0948	0	55.9923	15.8809	53.6843	0		59.2301	0	55.8099	13.4045	58.4414	0
55.1111	8.98465	57.2125	0	54.751	14.0934		54.0949	0	55.9924	15.9916	53.6843	0		59.2974	0	55.81	14.1755	58.4415	0
55.1112	10.3814	57.2126	0	54.7511	13.8579		54.0949	0	55.9924	13.2406	53.8515	0		59.2974	0	55.81	15.3235	58.4415	0
55.1112	11.055	57.2127	1.1824	54.7512	11.1931		54.095	0.640344	55.9925	8.71764	53.8516	0		59.2975	0	55.8101	15.8479	58.4416	0
55.1113	10.6534	57.2128	9.48956	54.7512	6.98872		54.0951	6.49059	55.9926	0	53.8516	0		59.2976	0	55.8102	14.8327	58.4417	0
55.1114	8.19363	57.2129	17.7094	54.7513	0.08409		54.0952	9.5668	55.9927	0	53.8517	0		59.2977	1.98812	55.8103	10.8717	58.4418	1.62191
55.1115	0	57.2129	20.6007	54.7514	0		54.0952	11.67	55.9928	0	53.8518	0.531188		59.2978	11.4924	55.8103	0	58.4419	10.7458
55.1115	0	57.213	16.0169	54.7515	0		54.0953	11.0326	55.9928	0	53.8519	5.82651		59.2979	17.292	55.8104	0	58.442	17.5248
55.1116	0	57.2131	6.80473	54.7516	0		54.0954	6.6044	56.1537	0	53.8519	9.13019		59.298	20.3565	55.8105	0	58.442	19.649
55.1117	0	57.2132	0	54.7516	0		54.0955	0	56.1537	0	53.852	10.1311		59.298	19.2208	55.8106	0	58.4421	16.6197
55.1193	0	57.2133	0	54.8101	0		54.0955	0	56.1538	0	53.8521	9.22372		59.2981	12.16	55.8832	0	58.4422	9.64801
55.1194	0	57.2134	0	54.8102	0		54.0956	0	56.1539	0	53.8522	7.16162		59.2982	0	55.8833	0	58.4423	0.007192
55.1195	0	57.2134	0	54.8103	0		54.0957	0	56.154	1.49783	53.8522	0.101727		59.2983	0	55.8833	0	58.4424	0
55.1196	0	57.2742	0	54.8104	0		54.163	0	56.1541	11.0776	53.8523	0		59.2984	0	55.8834	0	58.4425	0
55.1197	0.808198	57.2743	0	54.8104	0.531204		54.1631	0	56.1541	16.9768	53.8524	0		59.2985	0	55.8835	1.33006	58.4426	0
55.1197	8.41103	57.2744	0	54.8105	6.41532		54.1632	0	56.1542	20.239	53.8525	0		59.3629	0	55.8836	10.8646	58.4426	0
55.1198	10.6318	57.2745	0	54.8106	12.061		54.1632	0	56.1543	18.2127	53.8525	0		59.363	0	55.8837	15.8991	58.5702	0
55.1199	10.9672	57.2745	1.82057	54.8107	15.4656		54.1633	0.781995	56.1544	10.3834	53.875	0		59.3631	0	55.8837	17.2116	58.5703	0
55.12	10.4958	57.2746	13.043	54.8107	13.9527		54.1634	7.6736	56.1545	0	53.8751	0		59.3632	0	55.8838	14.3966	58.5703	0
55.12	10.1093	57.2747	16.3235	54.8108	7.95629		54.1635	10.1787	56.1545	0	53.8752	0		59.3633	1.81993	55.8839	8.24333	58.5704	0
55.1201	8.72953	57.2748	16.1129	54.8109	0.09555		54.1635	10.584	56.1546	0	53.8752	0		59.3634	10.6333	55.884	0	58.5705	2.44735
55.1202	0	57.2749	13.2278	54.811	0		54.1636	8.38969	56.1547	0	53.8753	0.62484		59.3635	16.4462	55.884	0	58.5706	15.0829
55.1203	0	57.2749	7.8099	54.8111	0		54.1637	4.17516	56.1948	0	53.8754	6.71688		59.3636	17.8987	55.8841	0	58.5707	20.4625
55.1204	0	57.275	0	54.8111	0		54.1638	0	56.1949	0	53.8755	9.71703		59.3636	15.5885	55.8842	0	58.5708	20.8494
55.1204	0	57.2751	0	54.8112	0		54.1638	0	56.195	0	53.8755	10.8555		59.3637	9.70818	55.9042	0	58.5708	16.4149
55.1269	0	57.2752	0	54.874	0		54.1639	0	56.1951	0	53.8756	10.3126		59.3638	0	55.9043	0	58.5709	8.8372
55.127	0	57.2753	0	54.8741	0		54.164	0	56.1952	0.920888	53.8757	7.66846		59.3639	0	55.9044	0	58.571	0.006676
55.1271	0	57.2848	0	54.8742	0		54.1958	0	56.1952	7.4271	53.8758	0.10884		59.364	0	55.9045	0	58.5711	0
55.1272	0	57.2849	0	54.8743	0		54.1958	0	56.1953	15.4917	53.8758	0		59.3641	0	55.9046	1.41058	58.5712	0
55.1272	0.903697	57.2849	0	54.8743	0.394971		54.1959	0	56.1954	21.8276	53.8759	0		59.4349	0	55.9046	11.083	58.5713	0
55.1273	9.26553	57.285	0	54.8744	4.83905		54.196	0	56.1955	24.0657	53.876	0		59.435	0	55.9047	13.7576	58.5714	0
55.1274	10.7295	57.2851	1.95771	54.8745	10.5994		54.1961	0.707451	56.1956	21.2905	53.8761	0		59.435	0	55.9048	15.0199	58.6363	0
55.1275	11.7868	57.2852	13.7233	54.8746	14.3527		54.1961	6.96978	56.1956	15.443	53.966	0		59.4351	0	55.9049	13.9352	58.6364	0
55.1275	11.0414	57.2853	15.5727	54.8746	14.594		54.1962	9.96627	56.1957	8.87243	53.9661	0		59.4352	2.34273	55.905	9.30268	58.6365	0
55.1276	7.68216	57.2853	15.2109	54.8747	11.7414		54.1963	10.5355	56.1958	0	53.9662	0		59.4353	12.8412	55.905	0	58.6366	0
55.1277	0	57.2854	13.5121	54.8748	6.89496		54.1964	8.49707	56.1959	0	53.9662	0		59.4354	16.9222	55.9051	0	58.6367	2.1823
55.1278	0	57.2855	9.50948	54.8749	0.082858		54.1964	4.76162	56.196	0	53.9663	0.746401		59.4355	17.6864	55.9052	0	58.6368	13.4978
55.1279	0	57.2856	0	54.8749	0		54.1965	0	56.196	0	53.9664	7.67631		59.4356	16.376	55.9053	0	58.6369	19.4049
55.1279	0	57.2857	0	54.875	0		54.1966	0	56.258	0	53.9665	9.85334		59.4357	12.0293	56.0686	0	58.6369	21.7311
55.1411	0	57.2858	0	54.8751	0		54.1967	0	56.2581	0	53.9665	11.2152		59.4357	0	56.0686	0	58.637	18.6503
55.1412	0	57.2858	0	54.8752	0		54.1967	0	56.2581	0	53.9666	11.2858		59.4358	0	56.0687	0	58.6371	10.3623
55.1413	0	57.3484	0	54.8841	0		54.2268	0	56.2582	0	53.9667	10.0056		59.4359	0	56.0688	0	58.6372	0.007882
55.1414	0	57.3485	0	54.8842	0		54.2269	0	56.2583	1.47843	53.9668	6.89323		59.436	0	56.0689	0.919545	58.6373	0
55.1415	0.661737	57.3486	0	54.8842	0		54.227	0	56.2584	10.934	53.9668	0.097704		59.6546	0	56.069	7.68084	58.6374	0
55.1415	6.99792	57.3487	0	54.8843	0		54.2271	0	56.2585	17.7482	53.9669	0		59.6547	0	56.069	13.9535	58.6374	0
55.1416	10.3424	57.3488	1.70237	54.8844	0.701652		54.2271	0.653109	56.2585	21.1954	53.967	0		59.6548	0	56.0691	16.0066	58.6375	0
55.1417	12.0948	57.3489	12.1518	54.8845	7.88391		54.2272	6.4663	56.2586	19.9647	53.9671	0		59.6549	0	56.0692	13.3154	58.6824	0
55.1418	11.767	57.3489	16.284	54.8845	10.7342		54.2273	9.99668	56.2587	13.6935	53.9671	0		59.6549	2.6277	56.0693	6.87036	58.6825	0
55.1418	8.38268	57.349	19.1076	54.8846	11.5232		54.2274	11.4245	56.2588	4.54868	54.0236	0		59.655	13.7386	56.0694	0	58.6826	0
55.1419	0	57.3491	18.0162	54.8847	9.67535		54.2274	9.94862	56.2589	0	54.0237	0		59.6551	17.2597	56.0694	0	58.6827	0
55.142	0	57.3492	11.3042	54.8848	5.39547		54.2275	6.09863	56.2589	0	54.0238	0		59.6552	19.5186	56.0695	0	58.6828	2.48052
55.1421	0	57.3493	0	54.8849	0.064766		54.2276	0	56.259	0	54.0239	0		59.6553	18.9787	56.0696	0	58.6828	12.9343
55.1422	0	57.3493	0	54.8849	0		54.2277	0	56.2591	0	54.0239	0.794005		59.6554	12.536	56.1085	0	58.6829	10.3247
55.1621	0	57.3494	0	54.885	0		54.2277	0	56.2605	0	54.024	8.39282		59.6555	0	56.1086	0	58.683	12.4284
55.1622	0	57.3495	0	54.8851	0		54.2278	0	56.2605	0	54.0241	13.8764		59.6555	0	56.1086	0	58.6831	10.6586
55.1623	0	57.375	0	54.8852	0		54.2398	0	56.2606	0	54.0242	15.6132		59.6556	0	56.1087	0	58.6832	4.06703
55.1623	0	57.3751	0	54.9834	0		54.2399	0	56.2607	0	54.0242	13.4628		59.6557	0	56.1088	1.35417	58.6833	0
55.1624	0.86552	57.3752	0	54.9835	0		54.24	0	56.2608	1.83653	54.0243	8.86324		59.6576	0	56.1089	10.6396	58.6833	0
55.1625	9.02806	57.3753	0	54.9836	0		54.24	0	56.2609	12.3986	54.0244	4.37417		59.6577	0	56.1089	15.7578	58.6834	0
55.1626	12.4569	57.3754	1.44692	54.9837	0		54.2401	0.928939	56.2609	13.5553	54.0245	0.061497		59.6578	0	56.109	16.9558	58.6835	0
55.1627	12.2146	57.3754	10.5111	54.9837	0.483369		54.2402	8.76817	56.261	14.1548	54.0245	0		59.6579	0	56.1091	15.0333	59.0012	0
55.1627	9.72364	57.3755	15.5384	54.9838	5.61175		54.2403	10.2721	56.2611	12.785	54.0246	0		59.658	3.0419	56.1092	10.5599	59.0013	0
55.1628	6.63786	57.3756	19.5259	54.9839	10.9754		54.2403	10.8049	56.2612	7.71321	54.0247	0		59.6581	15.7382	56.1093	0	59.0014	0
55.1629	0	57.3757	21.2343	54.984	14.2082		54.2404	10.8181	56.2613	0	54.0248	0		59.6582	19.1195	56.1093	0	59.0015	0
55.163	0	57.3758	20.3795	54.984	13.886		54.2405	9.40865	56.2613	0	54.0335	0		59.6582	21.8505	56.1094	0	59.0016	2.56542
55.163	0	57.3758	17.4354	54.9841	9.80464		54.2406	5.80985	56.2614	0	54.0336	0		59.6583	23.6979	56.1095	0	59.0016	14.7777
55.1631	0	57.3759	11.6468	54.9842	3.50546		54.2406	0	56.2615	0	54.0337	0		59.6584	23.8456	56.1171	0	59.0017	19.1832
55.1702	0	57.376	0	54.9843	0.04156		54.2407	0	56.3935	0	54.0338	0		59.6585	21.7606	56.1172	0	59.0018	19.2978
55.1703	0	57.3761	0	54.9844	0		54.2408	0	56.3936	0	54.0338	0.435098		59.6586	17.8687	56.1173	0	59.0019	17.2074
55.1704	0	57.3762	0	54.9844	0		54.2409	0	56.3937	0	54.0339	4.77866		59.6587	11.2363	56.1174	0	59.002	12.8681
55.1705	0	57.3763	0	54.9845	0		54.2673	0	56.3938	0	54.034	9.63008		59.6588	0	56.1174	1.324	59.0021	0.010157
55.1705	0.668025	57.4421	0	54.9846	0		54.2674	0	56.3939	1.28493	54.0341	12.1119		59.6589	0	56.1175	10.3447	59.0022	0
55.1706	7.0727	57.4421	0	55.0395	0		54.2675	0	56.3939	9.29615	54.0341	11.0847		59.6589	0	56.1176	15.1692	59.0022	0
55.1707	10.9444	57.4422	0	55.0396	0		54.2676	0	56.394	14.853	54.0342	7.20697		59.659	0	56.1177	16.8063	59.0023	0
55.1708	12.1879	57.4423	0	55.0397	0		54.2676	0.887571	56.3941	16.3404	54.0343	0.102033		59.6762	0	56.1178	13.8742	59.0024	0
55.1709	10.1902	57.4424	2.02772	55.0398	0		54.2677	8.69393	56.3942	13.4564	54.0344	0		59.6763	0	56.1178	6.89754	59.1096	0
55.1709	5.29515	57.4425	14.108	55.0398	0.655022		54.2678	13.1708	56.3943	7.6966	54.0344	0		59.6763	0	56.1179	0	59.1096	0
55.171	0	57.4426	17.7229	55.0399	7.0987		54.2679	13.1002	56.3943	0	54.0345	0		59.6764	0	56.118	0	59.1097	0
55.1711	0	57.4426	18.4077	55.04	10.1939		54.2679	9.71931	56.3944	0	54.0346	0		59.6765	2.24993	56.1181	0	59.1098	0
55.1712	0	57.4427	16.4746	55.0401	10.8972		54.268	5.1753	56.3945	0	54.0857	0		59.6766	12.1483	56.1182	0	59.1099	1.31873
55.1712	0	57.4428	11.5107	55.0401	9.72547		54.2681	0	56.3946	0	54.0858	0		59.6767	16.7184	56.3267	0	59.11	8.95157
55.1815	0	57.4429	0	55.0402	7.11409		54.2682	0	56.4193	0	54.0859	0		59.6768	17.9272	56.3268	0	59.1101	18.7195
55.1816	0	57.443	0	55.0403	0.085844		54.2683	0	56.4194	0	54.0859	0		59.6769	15.3996	56.3269	0	59.1102	24.5116
55.1817	0	57.443	0	55.0404	0		54.2683	0	56.4195	0	54.086	0.53542		59.677	9.38888	56.327	0	59.1102	23.9719
55.1818	0	57.4431	0	55.0404	0		54.2735	0	56.4195	0	54.0861	5.64977		59.677	0	56.3271	1.42731	59.1103	19.7183
55.1818	0.859245	57.4973	0	55.0405	0		54.2735	0	56.4196	1.48511	54.0862	10.0808		59.6771	0	56.3271	10.5141	59.1104	16.3217
55.1819	8.85546	57.4974	0	55.0406	0		54.2736	0	56.4197	10.5254	54.0862	12.1126		59.6772	0	56.3272	14.129	59.1105	12.4638
55.182	11.8278	57.4975	0	55.0716	0		54.2737	0	56.4198	16.0561	54.0863	11.1202		59.6773	0	56.3273	16.0077	59.1106	0.009942
55.1821	12.848	57.4976	0	55.0717	0		54.2738	0.768761	56.4199	18.355	54.0864	8.70828		59.7589	0	56.3274	15.6321	59.1107	0
55.1822	11.0215	57.4977	1.15368	55.0718	0		54.2738	7.48174	56.4199	14.9974	54.0865	6.0237		59.759	0	56.3275	13.0093	59.1108	0
55.1822	6.35889	57.4978	8.56365	55.0718	0		54.2739	11.1775	56.42	7.10072	54.0865	0		59.7591	0	56.3275	8.38302	59.1108	0
55.1823	0	57.4978	14.3437	55.0719	0.894686		54.274	12.2273	56.4201	0	54.0866	0		59.7591	0	56.3276	0	59.1109	0
55.1824	0	57.4979	16.3165	55.072	9.54998		54.2741	9.7991	56.4202	0	54.0867	0		59.7592	2.0366	56.3277	0	59.1335	0
55.1825	0	57.498	13.1458	55.0721	13.1401		54.2741	5.14708	56.4203	0	54.0868	0		59.7593	11.2868	56.3278	0	59.1336	0
55.1825	0	57.4981	6.7903	55.0722	13.6487		54.2742	0	56.4203	0	54.0923	0		59.7594	17.1489	56.3279	0	59.1337	0
55.1897	0	57.4982	0	55.0722	10.8772		54.2743	0	56.4945	0	54.0924	0		59.7595	19.4237	56.3602	0	59.1338	0
55.1897	0	57.4983	0	55.0723	5.94941		54.2744	0	56.4946	0	54.0925	0		59.7596	17.8473	56.3603	0	59.1338	2.92773
55.1898	0	57.4983	0	55.0724	0.071385		54.2744	0	56.4947	0	54.0925	0		59.7597	11.1955	56.3604	0	59.1339	16.49
55.1899	0	57.4984	0	55.0725	0		54.3131	0	56.4948	0	54.0926	0.657836		59.7598	0	56.3605	0	59.134	21.074
55.19	0.661879	57.6457	0	55.0725	0		54.3132	0	56.4949	1.80429	54.0927	6.75723		59.7598	0	56.3605	1.66332	59.1341	20.9743
55.1901	6.8988	57.6458	0	55.0726	0		54.3133	0	56.4949	12.0598	54.0928	10.5338		59.7599	0	56.3606	11.9039	59.1342	14.813
55.1901	10.078	57.6458	0	55.0727	0		54.3134	0	56.495	15.125	54.0928	11.5167		59.76	0	56.3607	14.2369	59.1343	5.41707
55.1902	11.6098	57.6459	0	55.0928	0		54.3134	0.593184	56.4951	15.5348	54.0929	9.70664		59.8098	0	56.3608	14.9409	59.1344	0.004326
55.1903	11.236	57.646	1.69212	55.0928	0		54.3135	5.95141	56.4952	13.03	54.093	6.19078		59.8099	0	56.3608	13.177	59.1344	0
55.1904	8.2099	57.6461	11.3689	55.0929	0		54.3136	10.8904	56.4953	7.99575	54.0931	0.08762		59.81	0	56.3609	8.20646	59.1345	0
55.1904	0	57.6462	14.579	55.093	0		54.3137	13.5976	56.4953	0	54.0931	0		59.81	0	56.361	0	59.1346	0
55.1905	0	57.6463	17.9282	55.0931	0.754509		54.3137	12.5797	56.4954	0	54.0932	0		59.8101	1.99608	56.3611	0	59.1347	0
55.1906	0	57.6463	20.2374	55.0932	7.96519		54.3138	9.16743	56.4955	0	54.0933	0		59.8102	11.449	56.3612	0	59.229	0
55.1907	0	57.6464	19.4078	55.0932	10.6448		54.3139	5.40024	56.4956	0	54.0934	0		59.8103	18.6542	56.3612	0	59.2291	0
55.1919	0	57.6465	15.3483	55.0933	11.6965		54.314	0	56.5089	0	54.0947	0		59.8104	19.3867	56.4934	0	59.2292	0
55.192	0	57.6466	8.93342	55.0934	10.6372		54.314	0	56.509	0	54.0948	0		59.8105	15.0377	56.4935	0	59.2293	0
55.1921	0	57.6467	0	55.0935	7.19097		54.3141	0	56.5091	0	54.0949	0		59.8106	7.96856	56.4936	0	59.2294	2.38649
55.1921	0	57.6468	0	55.0935	0.086651		54.3142	0	56.5091	0	54.0949	0		59.8107	0	56.4937	0	59.2295	13.2881
55.1922	0.784488	57.6468	0	55.0936	0		54.3391	0	56.5092	1.26706	54.095	0.631207		59.8107	0	56.4937	1.20567	59.2295	17.1777
55.1923	8.07462	57.6469	0	55.0937	0		54.3392	0	56.5093	9.09009	54.0951	6.40711		59.8108	0	56.4938	8.91796	59.2296	18.1016
55.1924	10.9211	57.7012	0	55.0938	0		54.3393	0	56.5094	15.0661	54.0952	9.52291		59.8109	0	56.4939	13.6444	59.2297	14.1591
55.1925	12.1508	57.7013	0	55.0939	0		54.3394	0	56.5095	17.3913	54.0952	11.64		60.201	0	56.494	15.3933	59.2298	6.40326
55.1925	10.5593	57.7013	0	55.1107	0		54.3394	0.538419	56.5095	14.9725	54.0953	11.0417		60.2011	0	56.4941	13.5003	59.2299	0.005163
55.1926	6.54994	57.7014	0	55.1108	0		54.3395	5.36357	56.5096	8.70633	54.0954	6.66758		60.2012	0	56.4941	8.96259	59.23	0
55.1927	0	57.7015	1.69145	55.1108	0		54.3396	9.70336	56.5097	0	54.0955	0.094244		60.2013	0	56.4942	0	59.2301	0
55.1928	0	57.7016	11.4155	55.1109	0		54.3397	11.5033	56.5098	0	54.0955	0		60.2014	3.21914	56.4943	0	59.2301	0
55.1928	0	57.7017	15.1391	55.111	0.861575		54.3397	9.7314	56.5099	0	54.0956	0		60.2015	16.7844	56.4944	0	59.2302	0
55.1929	0	57.7018	16.2695	55.1111	8.88632		54.3398	5.53872	56.5099	0	54.0957	0		60.2016	24.0439	56.4945	0	59.2974	0
55.2111	0	57.7018	13.7614	55.1112	10.3644		54.3399	0	56.5624	0	54.0958	0		60.2016	25.1252	56.5477	0	59.2974	0
55.2112	0	57.7019	7.73017	55.1112	11.0468		54.34	0	56.5625	0	54.163	0		60.2017	20.5457	56.5477	0	59.2975	0
55.2113	0	57.702	0	55.1113	10.6583		54.34	0	56.5626	0	54.1631	0		60.2018	11.6986	56.5478	0	59.2976	0
55.2114	0	57.7021	0	55.1114	8.22345		54.3401	0	56.5627	0	54.1632	0		60.2019	0	56.5479	0	59.2977	1.98651
55.2114	0.710164	57.7022	0	55.1115	0.099315		54.3512	0	56.5628	1.6448	54.1632	0		60.202	0	56.548	1.94793	59.2978	11.4847
55.2115	7.37941	57.7023	0	55.1115	0		54.3512	0	56.5628	11.1123	54.1633	0.770835		60.2021	0	56.5481	13.4765	59.2979	17.2873
55.2116	10.8587	57.8058	0	55.1116	0		54.3513	0	56.5629	15.2992	54.1634	7.57524		60.2022	0	56.5481	16.005	59.298	20.354
55.2117	11.675	57.8059	0	55.1117	0		54.3514	0	56.563	16.482	54.1635	9.39504		60.2286	0	56.5482	16.4694	59.298	19.2217
55.2117	10.1337	57.806	0	55.1118	0		54.3515	0.6521	56.5631	14.0586	54.1635	1.8827		60.2287	0	56.5483	15.4943	59.2981	12.1657
55.2118	6.59205	57.806	0	55.1193	0		54.3515	6.23375	56.5632	8.56847	54.1636	0		60.2288	0	56.5484	13.5037	59.2982	0.009878
55.2119	0	57.8061	1.49707	55.1194	0		54.3516	9.43806	56.5632	0	54.1637	0		60.2289	0	56.5485	8.59931	59.2983	0
55.212	0	57.8062	10.2962	55.1195	0		54.3517	10.9425	56.5633	0	54.1638	0		60.229	3.04057	56.5485	0	59.2984	0
55.212	0	57.8063	15.7559	55.1196	0		54.3518	8.99795	56.5634	0	54.1638	0		60.2291	14.9144	56.5486	0	59.2985	0
55.2121	0	57.8064	18.6779	55.1197	0.798402		54.3518	4.67926	56.5635	0	54.1958	0		60.2292	18.2766	56.5487	0	59.2986	0
55.3779	0	57.8065	16.6164	55.1197	8.31887		54.3519	0	56.5804	0	54.1958	0		60.2293	18.7692	56.5488	0	59.3629	0
55.378	0	57.8065	9.36435	55.1198	10.6049		54.352	0	56.5805	0	54.1959	0		60.2294	15.7419	56.5829	0	59.363	0
55.3781	0	57.8066	0	55.1199	10.9632		54.3521	0	56.5806	0	54.196	0		60.2294	9.08929	56.5829	0	59.3631	0
55.3781	0	57.8067	0	55.12	10.5015		54.3522	0	56.5807	0	54.1961	0.697354		60.2295	0	56.583	0	59.3632	0
55.3782	0.707654	57.8068	0	55.12	10.114		54.3659	0	56.5808	0.942976	54.1961	6.8804		60.2296	0	56.5831	0	59.3633	1.81844
55.3783	7.04291	57.8069	0	55.1201	8.74625		54.3659	0	56.5808	7.10417	54.1962	9.92351		60.2297	0	56.5832	1.90776	59.3634	10.6261
55.3784	10.3122	57.8205	0	55.1202	0.105811		54.366	0	56.5809	14.0079	54.1963	10.5274		60.2298	0	56.5833	13.2469	59.3635	16.4414
55.3785	11.1291	57.8206	0	55.1203	0		54.3661	0	56.581	17.4339	54.1964	8.52617		60.3109	0	56.5833	16.4259	59.3636	17.8975
55.3785	9.86943	57.8206	0	55.1204	0		54.3662	0.929764	56.5811	14.93	54.1964	4.81494		60.311	0	56.5834	16.5209	59.3636	15.5904
55.3786	6.64889	57.8207	0	55.1204	0		54.3662	8.4604	56.5812	7.6905	54.1965	0.06796		60.3111	0	56.5835	13.2183	59.3637	9.71298
55.3787	0	57.8208	1.2864	55.1205	0		54.3663	9.51348	56.5812	0	54.1966	0		60.3112	0	56.5836	6.87784	59.3638	0.007936
55.3788	0	57.8209	8.94789	55.1269	0		54.3664	9.12277	56.5813	0	54.1967	0		60.3113	3.18875	56.5837	0	59.3639	0
55.3788	0	57.821	14.2685	55.127	0		54.3665	8.912	56.5814	0	54.1967	0		60.3114	15.5389	56.5837	0	59.364	0
55.3789	0	57.8211	16.9628	55.1271	0		54.3665	9.16267	56.5815	0	54.1968	0		60.3114	19.0238	56.5838	0	59.3641	0
55.4567	0	57.8211	16.2055	55.1272	0		54.3666	7.51669	56.5938	0	54.2268	0		60.3115	19.1858	56.5839	0	59.3642	0
55.4568	0	57.8212	11.2032	55.1272	0.892743		54.3667	0	56.5939	0	54.2269	0		60.3116	16.1257	56.6296	0	59.4349	0
55.4568	0	57.8213	0	55.1273	9.16417		54.3668	0	56.5939	0	54.227	0		60.3117	9.34279	56.6297	0	59.435	0
55.4569	0	57.8214	0	55.1274	10.7118		54.3668	0	56.594	0	54.2271	0		60.3118	0	56.6297	0	59.435	0
55.457	0.747492	57.8215	0	55.1275	11.774		54.3669	0	56.5941	1.67376	54.2271	0.643787		60.3119	0	56.6298	0	59.4351	0
55.4571	7.31098	57.8216	0	55.1275	11.0505		54.4112	0	56.5942	11.4541	54.2272	6.38333		60.312	0	56.6299	1.56331	59.4352	2.34081
55.4572	10.8815	57.8522	0	55.1276	7.72288		54.4113	0	56.5943	16.7365	54.2273	9.94629		60.3121	0	56.63	10.8483	59.4353	12.8325
55.4572	12.4503	57.8523	0	55.1277	0.093116		54.4114	0	56.5943	17.7168	54.2274	11.4042		60.4124	0	56.6301	14.2703	59.4354	16.9189
55.4573	12.0262	57.8524	0	55.1278	0		54.4115	0	56.5944	14.7135	54.2274	9.96969		60.4125	0	56.6301	16.9317	59.4355	17.6858
55.4574	9.453	57.8525	0	55.1279	0		54.4115	0.846146	56.5945	9.25216	54.2275	6.15358		60.4126	0	56.6302	16.5509	59.4356	16.3771
55.4575	4.7666	57.8525	1.98194	55.1279	0		54.4116	7.73789	56.5946	0	54.2276	0.087047		60.4127	0	56.6303	11.3925	59.4357	12.0329
55.4575	0	57.8526	12.7699	55.128	0		54.4117	9.86661	56.5947	0	54.2277	0		60.4128	3.19126	56.6304	0	59.4357	0.009899
55.4576	0	57.8527	15.309	55.1411	0		54.4118	11.0015	56.5947	0	54.2277	0		60.4129	16.4951	56.6305	0	59.4358	0
55.4577	0	57.8528	15.8448	55.1412	0		54.4118	9.96092	56.5948	0	54.2278	0		60.4129	24.6184	56.6305	0	59.4359	0
55.4578	0	57.8529	13.9498	55.1413	0		54.4119	6.33856	56.7898	0	54.2279	0		60.413	27.3283	56.6306	0	59.436	0
55.5108	0	57.853	9.59163	55.1414	0		54.412	0	56.7898	0	54.2398	0		60.4131	22.6017	56.7911	0	59.4361	0
55.5108	0	57.853	0	55.1415	0.653716		54.4121	0	56.7899	0	54.2399	0		60.4132	13.9091	56.7912	0	59.6546	0
55.5109	0	57.8531	0	55.1415	6.92112		54.4121	0	56.79	0	54.2399	0		60.4133	5.76642	56.7913	0	59.6547	0
55.511	0	57.8532	0	55.1416	10.3019		54.4122	0	56.7901	1.3394	54.24	0		60.4134	0	56.7914	0	59.6548	0
55.5111	1.07794	57.8533	0	55.1417	12.0735		54.4262	0	56.7902	9.22328	54.2401	0.91568		60.4135	0	56.7915	1.10119	59.6549	0
55.5112	10.166	57.8782	0	55.1418	11.771		54.4263	0	56.7902	15.4738	54.2402	8.65627		60.4136	0	56.7915	8.20966	59.6549	2.6255
55.5112	13.0178	57.8783	0	55.1418	8.4237		54.4264	0	56.7903	19.1745	54.2403	10.2507		60.4137	0	56.7916	14.7376	59.655	13.7293
55.5113	13.008	57.8784	0	55.1419	0.101607		54.4265	0	56.7904	18.2888	54.2403	10.7973		60.4275	0	56.7917	16.1518	59.6551	17.2567
55.5114	12.2686	57.8785	0	55.142	0		54.4265	0.890176	56.7905	13.5234	54.2404	10.8179		60.4276	0	56.7918	13.0364	59.6552	19.5167
55.5115	12.0488	57.8786	1.19975	55.1421	0		54.4266	8.12513	56.7906	6.55855	54.2405	9.42877		60.4277	0	56.7919	7.41565	59.6553	18.9791
55.5116	11.7319	57.8786	8.42652	55.1422	0		54.4267	10.347	56.7906	0	54.2406	5.86122		60.4278	0	56.7919	0	59.6554	12.5414
55.5116	9.72231	57.8787	14.4843	55.1422	0		54.4268	10.5194	56.7907	0	54.2406	0.082927		60.4278	2.81527	56.792	0	59.6555	0.010527
55.5117	5.71309	57.8788	19.2009	55.1621	0		54.4268	8.96211	56.7908	0	54.2407	0		60.4279	13.7268	56.7921	0	59.6555	0
55.5118	0	57.8789	20.4495	55.1622	0		54.4269	5.8195	56.7909	0	54.2408	0		60.428	17.461	56.7922	0	59.6556	0
55.5119	0	57.879	17.2913	55.1623	0		54.427	0	56.8064	0	54.2409	0		60.4281	17.9797	56.8974	0	59.6557	0
55.5119	0	57.8791	10.2017	55.1623	0		54.4271	0	56.8065	0	54.2409	0		60.4282	15.2824	56.8975	0	59.6558	0
55.512	0	57.8791	1.62791	55.1624	0.855029		54.4271	0	56.8066	0	54.2673	0		60.4283	9.52655	56.8976	0	59.6576	0
55.5369	0	57.8792	10.7568	55.1625	8.92912		54.4272	0	56.8066	0	54.2674	0		60.4284	0	56.8976	0	59.6577	0
[truncated: 52,182 more rows]

[truncated: 7 more sheets: Supplementary Fig. 4, Supplementary Fig. 5c-g, Supplementary Fig. 5h, Supplementary Fig. 7, Supplementary Fig. 8, Supplementary Fig. 9, Supplementary Fig. 10]
